# Supplementary material for: Predicting prognosis and immune responses in hepatocellular carcinoma based on N7-methylguanosine-related long noncoding RNAs
Source: Front Genet. 2022 Aug 30;13:930446. doi: 10.3389/fgene.2022.930446 (PMC9468367; doi:10.3389/fgene.2022.930446)
Supplement: Supplementary file 1 [file Table2.XLSX]

## Sheet: gene
m7G gene
METTL1
WDR4
NSUN2
DCP2
DCPS
NUDT10
NUDT11
NUDT16
NUDT3
NUDT4
NUDT4B
AGO2
CYFIP1
EIF4E
EIF4E1B
EIF4E2
EIF4E3
GEMIN5
LARP1
NCBP1
NCBP2
NCBP3
EIF3D
EIF4A1
EIF4G3
IFIT5
LSM1
NCBP2L
SNUPN
