# Supplementary material for: Predicting prognosis and immune responses in hepatocellular carcinoma based on N7-methylguanosine-related long noncoding RNAs
Source: Front Genet. 2022 Aug 30;13:930446. doi: 10.3389/fgene.2022.930446 (PMC9468367; doi:10.3389/fgene.2022.930446)
Supplement: Supplementary file 2 [file Table3.XLSX]

## Sheet: corResult
m7G	lncRNA	cor	pvalue	Regulation
AGO2	AC005104.1	0.426635	5.64e-18	postive
AGO2	AC095057.3	0.403689	4.31e-16	postive
AGO2	AC006435.2	0.404564	3.68e-16	postive
AGO2	AC107375.1	0.59547	2.95e-37	postive
AGO2	AL592148.3	0.429195	3.41e-18	postive
AGO2	AC097634.1	0.423401	1.06e-17	postive
AGO2	AL158212.3	0.477074	1.18e-22	postive
AGO2	AC092171.2	0.432935	1.62e-18	postive
AGO2	NOP53-AS1	0.432796	1.66e-18	postive
AGO2	ZNF775-AS1	0.416483	4.01e-17	postive
AGO2	AC026356.2	0.405871	2.9e-16	postive
AGO2	AP001628.1	0.405082	3.35e-16	postive
AGO2	AL512770.1	0.497654	8.49e-25	postive
AGO2	AL031714.1	0.434933	1.08e-18	postive
AGO2	CCDC18-AS1	0.440588	3.42e-19	postive
AGO2	CTBP1-AS	0.433581	1.42e-18	postive
AGO2	AF111169.3	0.400836	7.23e-16	postive
AGO2	SREBF2-AS1	0.474778	2.01e-22	postive
AGO2	AC105206.2	0.403346	4.59e-16	postive
AGO2	AL157392.3	0.438314	5.45e-19	postive
AGO2	STAM-AS1	0.402343	5.51e-16	postive
AGO2	AC010761.1	0.457705	9.16e-21	postive
AGO2	AC006252.1	0.401828	6.04e-16	postive
AGO2	AL358115.1	0.435904	8.9e-19	postive
AGO2	UBE2Q1-AS1	0.406041	2.81e-16	postive
AGO2	AC106037.2	0.435401	9.85e-19	postive
AGO2	AL080317.2	0.528871	2.44e-28	postive
AGO2	AC004076.2	0.471354	4.4e-22	postive
AGO2	YEATS2-AS1	0.430605	2.58e-18	postive
AGO2	RNF139-AS1	0.57033	1.19e-33	postive
AGO2	AC025164.1	0.417517	3.29e-17	postive
AGO2	AP001469.3	0.473603	2.63e-22	postive
AGO2	AC124312.3	0.443703	1.8e-19	postive
AGO2	AC145207.5	0.450255	4.54e-20	postive
AGO2	AC138035.1	0.43384	1.35e-18	postive
AGO2	AC048382.1	0.406002	2.83e-16	postive
AGO2	AL138756.1	0.459146	6.69e-21	postive
AGO2	AC022150.2	0.403171	4.74e-16	postive
AGO2	AC074138.1	0.451149	3.75e-20	postive
AGO2	AC021321.1	0.425165	7.53e-18	postive
AGO2	ARHGEF2-AS2	0.420394	1.9e-17	postive
AGO2	ZNF529-AS1	0.437913	5.91e-19	postive
AGO2	AL049840.4	0.549119	7.68e-31	postive
AGO2	AC007066.2	0.475551	1.68e-22	postive
AGO2	LINC01772	0.408456	1.8e-16	postive
AGO2	AL078644.1	0.47062	5.2e-22	postive
AGO2	SNHG20	0.441446	2.87e-19	postive
AGO2	AL049840.3	0.529475	2.06e-28	postive
AGO2	AP000873.1	0.444529	1.51e-19	postive
AGO2	NUTM2A-AS1	0.519043	3.48e-27	postive
AGO2	AC105339.2	0.433885	1.34e-18	postive
AGO2	OTUD6B-AS1	0.485757	1.53e-23	postive
AGO2	AC144548.1	0.400018	8.38e-16	postive
AGO2	AP002907.1	0.500603	4.07e-25	postive
AGO2	AC005562.1	0.41517	5.14e-17	postive
AGO2	GEMIN7-AS1	0.428343	4.03e-18	postive
AGO2	LINC00641	0.495737	1.36e-24	postive
AGO2	CTBP1-DT	0.429846	2.99e-18	postive
AGO2	HCG18	0.534025	5.84e-29	postive
AGO2	AC010834.3	0.536497	2.92e-29	postive
AGO2	ZBTB11-AS1	0.418168	2.91e-17	postive
AGO2	AC087294.1	0.414044	6.35e-17	postive
AGO2	AC020656.2	0.424917	7.9e-18	postive
AGO2	AC008764.2	0.454676	1.76e-20	postive
AGO2	DDX11-AS1	0.403799	4.23e-16	postive
AGO2	AC010327.6	0.460307	5.19e-21	postive
AGO2	LAMC1-AS1	0.456422	1.21e-20	postive
AGO2	AC245060.2	0.447758	7.7e-20	postive
AGO2	AC027601.1	0.415237	5.07e-17	postive
AGO2	NDUFB2-AS1	0.479838	6.21e-23	postive
AGO2	AP001469.2	0.53895	1.46e-29	postive
AGO2	AC008735.2	0.454439	1.86e-20	postive
AGO2	AC078778.1	0.428314	4.06e-18	postive
AGO2	AC074117.1	0.443625	1.83e-19	postive
AGO2	AL354989.1	0.400674	7.44e-16	postive
AGO2	AP001432.1	0.452427	2.86e-20	postive
AGO2	SNHG14	0.515088	9.91e-27	postive
AGO2	PTOV1-AS1	0.461681	3.84e-21	postive
AGO2	AC118344.1	0.437673	6.21e-19	postive
AGO2	BACE1-AS	0.552396	2.91e-31	postive
AGO2	AC000123.1	0.452621	2.74e-20	postive
AGO2	AC012467.2	0.49372	2.24e-24	postive
AGO2	AC068987.3	0.419177	2.4e-17	postive
AGO2	AC069234.5	0.469203	7.16e-22	postive
AGO2	AC008735.1	0.461161	4.3e-21	postive
AGO2	UBR5-AS1	0.613122	5.52e-40	postive
AGO2	MIR600HG	0.610406	1.49e-39	postive
AGO2	AL160006.1	0.401753	6.13e-16	postive
AGO2	AC092301.1	0.447758	7.7e-20	postive
AGO2	LINC00265	0.422509	1.26e-17	postive
AGO2	AC006504.7	0.403398	4.55e-16	postive
AGO2	SNHG4	0.461669	3.85e-21	postive
AGO2	CR936218.1	0.463216	2.73e-21	postive
AGO2	AC022211.1	0.432314	1.83e-18	postive
AGO2	AL139287.1	0.428923	3.6e-18	postive
AGO2	AC015849.3	0.40492	3.45e-16	postive
AGO2	AC107068.1	0.44378	1.77e-19	postive
AGO2	MKLN1-AS	0.416672	3.86e-17	postive
AGO2	AC114763.1	0.404548	3.69e-16	postive
AGO2	LINC01963	0.431147	2.31e-18	postive
AGO2	AC125257.1	0.482496	3.33e-23	postive
AGO2	VPS9D1-AS1	0.438051	5.75e-19	postive
AGO2	AC083843.2	0.480856	4.89e-23	postive
AGO2	MORF4L2-AS1	0.416834	3.75e-17	postive
AGO2	RNF216P1	0.503383	2.02e-25	postive
AGO2	AC053513.2	0.402839	5.03e-16	postive
AGO2	AC018690.1	0.464744	1.95e-21	postive
AGO2	ZNF32-AS2	0.45724	1.01e-20	postive
AGO2	AC024075.3	0.409882	1.38e-16	postive
AGO2	AL080317.1	0.410422	1.25e-16	postive
AGO2	FBXL19-AS1	0.416211	4.22e-17	postive
AGO2	AC005253.1	0.428843	3.65e-18	postive
AGO2	AL022311.1	0.439146	4.6e-19	postive
AGO2	RHPN1-AS1	0.459017	6.88e-21	postive
AGO2	AC010326.3	0.478732	8.04e-23	postive
AGO2	AC021078.1	0.412842	7.96e-17	postive
AGO2	KANSL1L-AS1	0.402393	5.46e-16	postive
AGO2	LENG8-AS1	0.4156	4.74e-17	postive
AGO2	AC064807.1	0.436579	7.76e-19	postive
AGO2	SNHG12	0.412297	8.82e-17	postive
AGO2	Z92544.1	0.443235	1.98e-19	postive
AGO2	AL442125.2	0.414363	5.98e-17	postive
AGO2	ZNF252P-AS1	0.559137	3.83e-32	postive
AGO2	SNHG26	0.405823	2.92e-16	postive
AGO2	DDN-AS1	0.402015	5.84e-16	postive
AGO2	AC008982.2	0.433551	1.43e-18	postive
AGO2	AC027373.1	0.418939	2.51e-17	postive
AGO2	PKD1P6-NPIPP1	0.492563	2.97e-24	postive
AGO2	AC022211.3	0.400217	8.08e-16	postive
AGO2	ENTPD1-AS1	0.405878	2.89e-16	postive
AGO2	ERICD	0.486371	1.32e-23	postive
AGO2	AC073254.1	0.482403	3.4e-23	postive
AGO2	STARD4-AS1	0.409859	1.39e-16	postive
AGO2	AC027097.1	0.474201	2.29e-22	postive
AGO2	AL162595.1	0.404014	4.07e-16	postive
AGO2	AC005519.1	0.440569	3.43e-19	postive
AGO2	TRAF3IP2-AS1	0.483712	2.49e-23	postive
AGO2	Z97989.1	0.430091	2.85e-18	postive
AGO2	AF117829.1	0.45516	1.59e-20	postive
AGO2	AL035071.1	0.427432	4.83e-18	postive
AGO2	AL353796.1	0.452006	3.13e-20	postive
AGO2	AC073842.2	0.479225	7.17e-23	postive
AGO2	MCM3AP-AS1	0.609053	2.43e-39	postive
AGO2	AC012313.1	0.405539	3.08e-16	postive
AGO2	LINC00205	0.419247	2.36e-17	postive
AGO2	AC005261.1	0.502794	2.35e-25	postive
AGO2	AC022973.5	0.435939	8.83e-19	postive
AGO2	AL008729.1	0.405113	3.33e-16	postive
AGO2	SNHG1	0.543378	4.09e-30	postive
AGO2	UCKL1-AS1	0.481332	4.37e-23	postive
AGO2	AL008721.2	0.478266	8.96e-23	postive
AGO2	AC127024.4	0.428086	4.24e-18	postive
AGO2	AC090739.1	0.420978	1.7e-17	postive
AGO2	RNF213-AS1	0.402052	5.8e-16	postive
AGO2	AL033384.2	0.434277	1.24e-18	postive
AGO2	AC073575.2	0.442173	2.47e-19	postive
AGO2	AC092614.1	0.486191	1.38e-23	postive
AGO2	AC026356.1	0.421253	1.61e-17	postive
AGO2	AC099850.3	0.466439	1.33e-21	postive
AGO2	AC002128.2	0.404098	4e-16	postive
AGO2	AC024075.1	0.431571	2.13e-18	postive
AGO2	AL356481.1	0.492325	3.15e-24	postive
AGO2	AC005070.3	0.486524	1.28e-23	postive
AGO2	AC073046.1	0.459654	5.99e-21	postive
AGO2	AL031670.1	0.425789	6.66e-18	postive
AGO2	AC008735.4	0.42201	1.39e-17	postive
AGO2	LINC00665	0.435773	9.13e-19	postive
AGO2	AL031985.3	0.430843	2.46e-18	postive
AGO2	AP002490.1	0.432815	1.66e-18	postive
AGO2	AL442125.1	0.472125	3.69e-22	postive
AGO2	AL356019.2	0.420192	1.97e-17	postive
AGO2	AC091057.1	0.477741	1.01e-22	postive
AGO2	AC109460.2	0.415404	4.91e-17	postive
AGO2	AC102953.2	0.49509	1.6e-24	postive
AGO2	LMCD1-AS1	0.43772	6.15e-19	postive
AGO2	WASHC5-AS1	0.459194	6.62e-21	postive
AGO2	STARD7-AS1	0.440297	3.63e-19	postive
AGO2	ANKRD10-IT1	0.452342	2.91e-20	postive
AGO2	AL355574.1	0.405982	2.84e-16	postive
CYFIP1	AL157932.1	0.480513	5.3e-23	postive
CYFIP1	AC122129.1	0.492063	3.36e-24	postive
CYFIP1	AL591684.2	0.46214	3.47e-21	postive
CYFIP1	AC133550.3	0.461753	3.78e-21	postive
CYFIP1	AC025031.4	0.439045	4.69e-19	postive
CYFIP1	TRAPPC12-AS1	0.4949	1.68e-24	postive
CYFIP1	AC067852.3	0.476642	1.31e-22	postive
CYFIP1	AL132989.1	0.468559	8.28e-22	postive
CYFIP1	LINC02035	0.571062	9.43e-34	postive
CYFIP1	AC006026.3	0.478362	8.76e-23	postive
CYFIP1	AC037459.2	0.513994	1.32e-26	postive
CYFIP1	AC004771.2	0.557146	7.01e-32	postive
CYFIP1	CHROMR	0.424745	8.17e-18	postive
CYFIP1	MIATNB	0.409462	1.49e-16	postive
CYFIP1	AC004067.1	0.475554	1.68e-22	postive
CYFIP1	AC009120.3	0.525821	5.62e-28	postive
CYFIP1	MKNK1-AS1	0.427588	4.68e-18	postive
CYFIP1	AL109614.1	0.458109	8.39e-21	postive
CYFIP1	RAD51-AS1	0.405728	2.97e-16	postive
CYFIP1	AL031714.1	0.444746	1.45e-19	postive
CYFIP1	AL049840.2	0.476119	1.47e-22	postive
CYFIP1	CTBP1-AS	0.433835	1.35e-18	postive
CYFIP1	AC016888.1	0.453214	2.42e-20	postive
CYFIP1	NPTN-IT1	0.544148	3.28e-30	postive
CYFIP1	AP001107.1	0.495408	1.48e-24	postive
CYFIP1	LINC00997	0.451516	3.47e-20	postive
CYFIP1	AC016747.3	0.400788	7.29e-16	postive
CYFIP1	AC022558.3	0.432306	1.83e-18	postive
CYFIP1	AL157392.3	0.476236	1.44e-22	postive
CYFIP1	AL358115.1	0.415254	5.06e-17	postive
CYFIP1	AC091185.1	0.465688	1.58e-21	postive
CYFIP1	AL133367.1	0.482427	3.38e-23	postive
CYFIP1	AC087289.5	0.425781	6.67e-18	postive
CYFIP1	AL031282.2	0.522912	1.24e-27	postive
CYFIP1	AC106037.2	0.446848	9.32e-20	postive
CYFIP1	YEATS2-AS1	0.452922	2.57e-20	postive
CYFIP1	LINC02709	0.412004	9.31e-17	postive
CYFIP1	AC007622.2	0.497243	9.4e-25	postive
CYFIP1	AL034550.1	0.404865	3.48e-16	postive
CYFIP1	LINC01278	0.500392	4.29e-25	postive
CYFIP1	AC124312.3	0.461306	4.17e-21	postive
CYFIP1	AC078795.1	0.418946	2.51e-17	postive
CYFIP1	AC138035.1	0.446055	1.1e-19	postive
CYFIP1	AC107959.3	0.512768	1.82e-26	postive
CYFIP1	AC010761.3	0.465533	1.63e-21	postive
CYFIP1	AC018410.1	0.448322	6.84e-20	postive
CYFIP1	AC016590.2	0.4357	9.27e-19	postive
CYFIP1	AC022150.2	0.460784	4.67e-21	postive
CYFIP1	AC090587.1	0.490813	4.55e-24	postive
CYFIP1	AC108010.1	0.587871	3.91e-36	postive
CYFIP1	AC009237.14	0.402032	5.83e-16	postive
CYFIP1	AL049840.4	0.604853	1.1e-38	postive
CYFIP1	LINC01772	0.474183	2.3e-22	postive
CYFIP1	AP000640.1	0.49171	3.66e-24	postive
CYFIP1	AL022238.2	0.424033	9.39e-18	postive
CYFIP1	MFF-DT	0.499113	5.91e-25	postive
CYFIP1	AL078644.1	0.450823	4.02e-20	postive
CYFIP1	LINC00294	0.498967	6.13e-25	postive
CYFIP1	ACAP2-IT1	0.430938	2.41e-18	postive
CYFIP1	AL049840.3	0.629521	1.12e-42	postive
CYFIP1	AC105339.2	0.466312	1.37e-21	postive
CYFIP1	AC096586.2	0.422973	1.15e-17	postive
CYFIP1	AC114284.1	0.450481	4.33e-20	postive
CYFIP1	AL354892.3	0.422827	1.19e-17	postive
CYFIP1	SAP30L-AS1	0.475306	1.78e-22	postive
CYFIP1	AC096992.2	0.429829	3.01e-18	postive
CYFIP1	MIR4453HG	0.415743	4.61e-17	postive
CYFIP1	AC027702.1	0.448092	7.17e-20	postive
CYFIP1	SRD5A3-AS1	0.485801	1.52e-23	postive
CYFIP1	AL122035.1	0.601079	4.18e-38	postive
CYFIP1	FAM66C	0.499662	5.15e-25	postive
CYFIP1	AC012313.5	0.42807	4.26e-18	postive
CYFIP1	AC232271.1	0.418909	2.52e-17	postive
CYFIP1	AP001001.1	0.419917	2.08e-17	postive
CYFIP1	AC005562.1	0.53978	1.15e-29	postive
CYFIP1	CD27-AS1	0.46857	8.26e-22	postive
CYFIP1	AL606489.1	0.407161	2.29e-16	postive
CYFIP1	AC100861.1	0.464297	2.15e-21	postive
CYFIP1	XPC-AS1	0.48658	1.26e-23	postive
CYFIP1	LINC00641	0.424832	8.03e-18	postive
CYFIP1	AC026412.3	0.535168	4.24e-29	postive
CYFIP1	CTBP1-DT	0.584766	1.1e-35	postive
CYFIP1	NCK1-DT	0.411547	1.01e-16	postive
CYFIP1	SMIM15-AS1	0.521229	1.94e-27	postive
CYFIP1	HCG18	0.529597	2e-28	postive
CYFIP1	AC010834.3	0.564119	8.3e-33	postive
CYFIP1	AC005670.3	0.494326	1.93e-24	postive
CYFIP1	AC066613.1	0.449064	5.84e-20	postive
CYFIP1	ZBTB11-AS1	0.407757	2.05e-16	postive
CYFIP1	AC023908.3	0.405117	3.33e-16	postive
CYFIP1	AC008764.2	0.529409	2.1e-28	postive
CYFIP1	AC245060.2	0.482261	3.52e-23	postive
CYFIP1	AC120114.1	0.459884	5.69e-21	postive
CYFIP1	NFYC-AS1	0.473309	2.81e-22	postive
CYFIP1	NDUFB2-AS1	0.418781	2.59e-17	postive
CYFIP1	AC138028.4	0.528739	2.53e-28	postive
CYFIP1	AP001469.2	0.508432	5.59e-26	postive
CYFIP1	AC004461.2	0.42979	3.03e-18	postive
CYFIP1	AC068580.3	0.408857	1.67e-16	postive
CYFIP1	AC003070.1	0.409536	1.47e-16	postive
CYFIP1	DUBR	0.468728	7.97e-22	postive
CYFIP1	NRAV	0.557201	6.89e-32	postive
CYFIP1	TAPT1-AS1	0.482216	3.55e-23	postive
CYFIP1	AC004918.3	0.454414	1.87e-20	postive
CYFIP1	BTG3-AS1	0.552711	2.65e-31	postive
CYFIP1	AC022154.1	0.4559	1.35e-20	postive
CYFIP1	AC100830.2	0.44155	2.81e-19	postive
CYFIP1	DNAH10OS	0.408319	1.85e-16	postive
CYFIP1	AC092653.1	0.424034	9.38e-18	postive
CYFIP1	AL683813.1	0.41488	5.43e-17	postive
CYFIP1	AC010320.3	0.463317	2.67e-21	postive
CYFIP1	PTOV1-AS1	0.415154	5.15e-17	postive
CYFIP1	AC010186.3	0.428833	3.66e-18	postive
CYFIP1	AC118344.1	0.409343	1.53e-16	postive
CYFIP1	TTC39A-AS1	0.433879	1.34e-18	postive
CYFIP1	AL121603.2	0.452003	3.13e-20	postive
CYFIP1	AL139349.1	0.441149	3.05e-19	postive
CYFIP1	AC000123.1	0.498262	7.3e-25	postive
CYFIP1	AC114956.2	0.520555	2.33e-27	postive
CYFIP1	AC245060.6	0.451426	3.54e-20	postive
CYFIP1	THAP9-AS1	0.456044	1.31e-20	postive
CYFIP1	AL049869.2	0.473742	2.55e-22	postive
CYFIP1	AC079921.1	0.460276	5.22e-21	postive
CYFIP1	STX18-AS1	0.50462	1.48e-25	postive
CYFIP1	WAC-AS1	0.451745	3.31e-20	postive
CYFIP1	AC015871.3	0.404665	3.61e-16	postive
CYFIP1	AL031846.2	0.475584	1.67e-22	postive
CYFIP1	FRMD6-AS1	0.464142	2.23e-21	postive
CYFIP1	AC008124.1	0.442947	2.1e-19	postive
CYFIP1	LINC00265	0.550163	5.64e-31	postive
CYFIP1	AL118506.1	0.586456	6.29e-36	postive
CYFIP1	AL031717.1	0.420408	1.89e-17	postive
CYFIP1	CR936218.1	0.469187	7.19e-22	postive
CYFIP1	AC009133.1	0.481534	4.17e-23	postive
CYFIP1	SBF2-AS1	0.502796	2.35e-25	postive
CYFIP1	ZEB1-AS1	0.44209	2.51e-19	postive
CYFIP1	AC139795.2	0.476302	1.41e-22	postive
CYFIP1	AC084018.2	0.414703	5.61e-17	postive
CYFIP1	NRSN2-AS1	0.487519	1.01e-23	postive
CYFIP1	AC015849.3	0.412071	9.2e-17	postive
CYFIP1	AC092910.3	0.497716	8.36e-25	postive
CYFIP1	AL132639.2	0.469756	6.32e-22	postive
CYFIP1	PITRM1-AS1	0.517213	5.66e-27	postive
CYFIP1	AC018904.1	0.402671	5.19e-16	postive
CYFIP1	MKLN1-AS	0.456768	1.12e-20	postive
CYFIP1	AC005540.1	0.457564	9.45e-21	postive
CYFIP1	AP000759.1	0.527547	3.51e-28	postive
CYFIP1	AC114763.1	0.469279	7.04e-22	postive
CYFIP1	AP001453.2	0.475185	1.83e-22	postive
CYFIP1	TBC1D8-AS1	0.410759	1.17e-16	postive
CYFIP1	LINC01011	0.432736	1.68e-18	postive
CYFIP1	AC243919.2	0.430804	2.48e-18	postive
CYFIP1	AL590705.3	0.443642	1.82e-19	postive
CYFIP1	ARAP1-AS2	0.529717	1.93e-28	postive
CYFIP1	ZKSCAN7-AS1	0.420105	2.01e-17	postive
CYFIP1	AC137630.1	0.468197	8.98e-22	postive
CYFIP1	SEMA6A-AS1	0.416619	3.9e-17	postive
CYFIP1	AP003486.1	0.493309	2.48e-24	postive
CYFIP1	AC004908.1	0.412984	7.75e-17	postive
CYFIP1	LINC01521	0.58411	1.37e-35	postive
CYFIP1	AL031600.1	0.475016	1.9e-22	postive
CYFIP1	MCPH1-AS1	0.404622	3.64e-16	postive
CYFIP1	RNF216P1	0.424197	9.09e-18	postive
CYFIP1	AC053513.2	0.417368	3.39e-17	postive
CYFIP1	AP003392.1	0.525196	6.66e-28	postive
CYFIP1	AC018690.1	0.434853	1.1e-18	postive
CYFIP1	ZNF32-AS2	0.453577	2.23e-20	postive
CYFIP1	AC090114.2	0.481878	3.85e-23	postive
CYFIP1	AC024075.3	0.469376	6.89e-22	postive
CYFIP1	FBXL19-AS1	0.570206	1.24e-33	postive
CYFIP1	AC005253.1	0.455618	1.44e-20	postive
CYFIP1	AC018695.4	0.456371	1.22e-20	postive
CYFIP1	AC021078.1	0.448906	6.04e-20	postive
CYFIP1	LENG8-AS1	0.428778	3.7e-18	postive
CYFIP1	AC096733.2	0.513757	1.4e-26	postive
CYFIP1	AL645941.1	0.473328	2.8e-22	postive
CYFIP1	AP000692.1	0.41179	9.69e-17	postive
CYFIP1	LINC01876	0.404583	3.67e-16	postive
CYFIP1	Z92544.1	0.49302	2.66e-24	postive
CYFIP1	AL360181.2	0.431101	2.33e-18	postive
CYFIP1	PSMA3-AS1	0.421336	1.58e-17	postive
CYFIP1	AC115618.2	0.598777	9.36e-38	postive
CYFIP1	AC139149.1	0.451307	3.63e-20	postive
CYFIP1	LINC00909	0.463492	2.57e-21	postive
CYFIP1	AC007390.1	0.436581	7.75e-19	postive
CYFIP1	AL139407.1	0.407535	2.13e-16	postive
CYFIP1	PKD1P6-NPIPP1	0.421259	1.61e-17	postive
CYFIP1	LINC00630	0.660794	2.75e-48	postive
CYFIP1	AC027514.2	0.403028	4.86e-16	postive
CYFIP1	ENTPD1-AS1	0.548447	9.36e-31	postive
CYFIP1	SEC24B-AS1	0.428406	3.98e-18	postive
CYFIP1	LINC02175	0.40805	1.94e-16	postive
CYFIP1	Z68871.1	0.620735	3.25e-41	postive
CYFIP1	AC009095.1	0.41043	1.25e-16	postive
CYFIP1	AC073254.1	0.450509	4.3e-20	postive
CYFIP1	RORA-AS1	0.402362	5.49e-16	postive
CYFIP1	AP001372.2	0.44982	4.98e-20	postive
CYFIP1	STARD4-AS1	0.463777	2.41e-21	postive
CYFIP1	GMDS-DT	0.503945	1.76e-25	postive
CYFIP1	REPIN1-AS1	0.492875	2.75e-24	postive
CYFIP1	AC004771.4	0.486345	1.33e-23	postive
CYFIP1	AC022400.4	0.426129	6.23e-18	postive
CYFIP1	TRAF3IP2-AS1	0.435395	9.86e-19	postive
CYFIP1	AC016747.1	0.474989	1.91e-22	postive
CYFIP1	HM13-IT1	0.473166	2.91e-22	postive
CYFIP1	AC011815.1	0.440099	3.78e-19	postive
CYFIP1	EIF3J-DT	0.565044	6.23e-33	postive
CYFIP1	MCM3AP-AS1	0.561201	2.04e-32	postive
CYFIP1	AL022157.1	0.424673	8.29e-18	postive
CYFIP1	AC025287.3	0.430316	2.73e-18	postive
CYFIP1	AC008969.1	0.434744	1.12e-18	postive
CYFIP1	LINC00342	0.447522	8.09e-20	postive
CYFIP1	AC007376.2	0.422419	1.28e-17	postive
CYFIP1	AC011476.3	0.554698	1.46e-31	postive
CYFIP1	LINC00847	0.442069	2.52e-19	postive
CYFIP1	AC008737.1	0.415092	5.21e-17	postive
CYFIP1	AC022973.5	0.40222	5.63e-16	postive
CYFIP1	AC145098.1	0.469263	7.06e-22	postive
CYFIP1	PAXBP1-AS1	0.411549	1.01e-16	postive
CYFIP1	AP005899.1	0.474274	2.26e-22	postive
CYFIP1	AC092295.2	0.453831	2.12e-20	postive
CYFIP1	MID1IP1-AS1	0.417292	3.43e-17	postive
CYFIP1	AL731571.1	0.42655	5.74e-18	postive
CYFIP1	ARRDC3-AS1	0.499202	5.78e-25	postive
CYFIP1	AC012254.3	0.42935	3.3e-18	postive
CYFIP1	AC025917.1	0.415541	4.79e-17	postive
CYFIP1	SMG7-AS1	0.424612	8.39e-18	postive
CYFIP1	LINC01094	0.47836	8.77e-23	postive
CYFIP1	AC106886.2	0.405717	2.98e-16	postive
CYFIP1	RNF213-AS1	0.515499	8.89e-27	postive
CYFIP1	AP001793.1	0.434344	1.22e-18	postive
CYFIP1	AC068580.1	0.443305	1.95e-19	postive
CYFIP1	KRTAP5-AS1	0.430088	2.85e-18	postive
CYFIP1	AC004596.1	0.63515	1.22e-43	postive
CYFIP1	AC092614.1	0.539759	1.16e-29	postive
CYFIP1	LINC00216	0.428406	3.98e-18	postive
CYFIP1	AC026356.1	0.430099	2.85e-18	postive
CYFIP1	AC099850.3	0.506608	8.92e-26	postive
CYFIP1	AC024075.1	0.568967	1.83e-33	postive
CYFIP1	AL356481.1	0.469828	6.22e-22	postive
CYFIP1	FAM111A-DT	0.62988	9.73e-43	postive
CYFIP1	AC005070.3	0.505084	1.31e-25	postive
CYFIP1	AC073130.2	0.423732	9.95e-18	postive
CYFIP1	AC073046.1	0.609193	2.31e-39	postive
CYFIP1	AL031670.1	0.486177	1.39e-23	postive
CYFIP1	WARS2-AS1	0.52148	1.82e-27	postive
CYFIP1	AL442125.1	0.432116	1.91e-18	postive
CYFIP1	AC019080.1	0.486317	1.34e-23	postive
CYFIP1	AC010973.1	0.423604	1.02e-17	postive
CYFIP1	Z83843.1	0.400179	8.14e-16	postive
CYFIP1	AC091057.1	0.518795	3.72e-27	postive
CYFIP1	AC022211.2	0.442643	2.24e-19	postive
CYFIP1	ABALON	0.670741	3.25e-50	postive
CYFIP1	AC109460.2	0.471511	4.24e-22	postive
CYFIP1	AC102953.2	0.432632	1.72e-18	postive
CYFIP1	AC006547.1	0.444544	1.51e-19	postive
CYFIP1	STARD7-AS1	0.515069	9.96e-27	postive
CYFIP1	ANKRD10-IT1	0.46058	4.89e-21	postive
CYFIP1	AC129510.1	0.483907	2.38e-23	postive
CYFIP1	BX322234.1	0.533582	6.61e-29	postive
DCP2	AL603839.2	0.402798	5.07e-16	postive
DCP2	AC093627.5	0.426882	5.38e-18	postive
DCP2	AL592148.3	0.432007	1.95e-18	postive
DCP2	AC097634.1	0.426393	5.92e-18	postive
DCP2	AC025031.4	0.413157	7.5e-17	postive
DCP2	NOP53-AS1	0.41071	1.19e-16	postive
DCP2	AC109454.2	0.4276	4.67e-18	postive
DCP2	AC004771.2	0.433664	1.4e-18	postive
DCP2	CHROMR	0.464675	1.98e-21	postive
DCP2	AC090527.3	0.400735	7.36e-16	postive
DCP2	RAD51-AS1	0.408584	1.76e-16	postive
DCP2	SREBF2-AS1	0.425719	6.75e-18	postive
DCP2	AP001107.1	0.40125	6.71e-16	postive
DCP2	ZNF346-IT1	0.442204	2.45e-19	postive
DCP2	AL157392.3	0.412798	8.03e-17	postive
DCP2	STAM-AS1	0.456474	1.2e-20	postive
DCP2	AC006252.1	0.405492	3.11e-16	postive
DCP2	AL031282.2	0.412096	9.15e-17	postive
DCP2	YEATS2-AS1	0.431976	1.96e-18	postive
DCP2	AC007622.2	0.403087	4.81e-16	postive
DCP2	NIFK-AS1	0.422404	1.29e-17	postive
DCP2	AC145207.5	0.421737	1.46e-17	postive
DCP2	AC138035.1	0.410256	1.29e-16	postive
DCP2	AC107959.3	0.419219	2.38e-17	postive
DCP2	THUMPD3-AS1	0.40962	1.45e-16	postive
DCP2	LINC00539	0.465867	1.51e-21	postive
DCP2	ARHGEF2-AS2	0.424762	8.14e-18	postive
DCP2	AC116914.2	0.410783	1.17e-16	postive
DCP2	AL049840.4	0.511623	2.45e-26	postive
DCP2	AC007066.2	0.460537	4.93e-21	postive
DCP2	LINC01772	0.450586	4.23e-20	postive
DCP2	MFF-DT	0.516235	7.33e-27	postive
DCP2	AL078644.1	0.464302	2.15e-21	postive
DCP2	LGALSL-DT	0.428741	3.73e-18	postive
DCP2	LINC00294	0.467911	9.58e-22	postive
DCP2	ACAP2-IT1	0.407242	2.25e-16	postive
DCP2	AL049840.3	0.524157	8.83e-28	postive
DCP2	LINC00852	0.4467	9.61e-20	postive
DCP2	AP000873.1	0.40017	8.15e-16	postive
DCP2	NUTM2A-AS1	0.436489	7.9e-19	postive
DCP2	AC105339.2	0.470079	5.87e-22	postive
DCP2	SAP30L-AS1	0.531564	1.16e-28	postive
DCP2	MIR4453HG	0.47692	1.22e-22	postive
DCP2	AC092953.2	0.434337	1.22e-18	postive
DCP2	AC232271.1	0.478546	8.4e-23	postive
DCP2	AC005562.1	0.464852	1.9e-21	postive
DCP2	XPC-AS1	0.438145	5.64e-19	postive
DCP2	LINC00641	0.407934	1.98e-16	postive
DCP2	AC026412.3	0.443483	1.88e-19	postive
DCP2	CTBP1-DT	0.468602	8.2e-22	postive
DCP2	NCK1-DT	0.497844	8.1e-25	postive
DCP2	AC018529.2	0.433964	1.32e-18	postive
DCP2	HCG18	0.568702	1.99e-33	postive
DCP2	AC010834.3	0.439193	4.55e-19	postive
DCP2	AC066613.1	0.403093	4.81e-16	postive
DCP2	ZBTB11-AS1	0.460778	4.68e-21	postive
DCP2	AC023908.3	0.45163	3.39e-20	postive
DCP2	CTC-338M12.4	0.437593	6.31e-19	postive
DCP2	AC008764.2	0.427896	4.4e-18	postive
DCP2	DDX11-AS1	0.457039	1.06e-20	postive
DCP2	AC245060.2	0.406541	2.56e-16	postive
DCP2	NFYC-AS1	0.426827	5.44e-18	postive
DCP2	AP001469.2	0.427182	5.07e-18	postive
DCP2	AL513534.2	0.400215	8.08e-16	postive
DCP2	AC104532.2	0.429688	3.09e-18	postive
DCP2	NRAV	0.409922	1.37e-16	postive
DCP2	AC022154.1	0.419968	2.06e-17	postive
DCP2	AL024498.1	0.447165	8.72e-20	postive
DCP2	AC078778.1	0.417007	3.63e-17	postive
DCP2	AC074117.1	0.418498	2.73e-17	postive
DCP2	AC009121.2	0.400572	7.58e-16	postive
DCP2	AL354989.1	0.427358	4.9e-18	postive
DCP2	SNHG14	0.409257	1.55e-16	postive
DCP2	AC010186.3	0.512243	2.09e-26	postive
DCP2	BACE1-AS	0.404753	3.55e-16	postive
DCP2	AC000123.1	0.466866	1.21e-21	postive
DCP2	AC008115.3	0.436628	7.68e-19	postive
DCP2	AC012467.2	0.452633	2.74e-20	postive
DCP2	AC078883.1	0.427427	4.83e-18	postive
DCP2	CAPN10-DT	0.413939	6.48e-17	postive
DCP2	AC079921.1	0.426226	6.12e-18	postive
DCP2	WAC-AS1	0.418572	2.69e-17	postive
DCP2	MIR600HG	0.440555	3.44e-19	postive
DCP2	AC008124.1	0.439665	4.14e-19	postive
DCP2	LINC00265	0.406271	2.69e-16	postive
DCP2	SNHG4	0.42284	1.18e-17	postive
DCP2	SBF2-AS1	0.442923	2.11e-19	postive
DCP2	AC092910.3	0.444633	1.48e-19	postive
DCP2	AC114763.1	0.406302	2.68e-16	postive
DCP2	AL590705.3	0.42137	1.57e-17	postive
DCP2	AC125257.1	0.427396	4.86e-18	postive
DCP2	Z98884.2	0.436162	8.44e-19	postive
DCP2	LINC01138	0.415122	5.18e-17	postive
DCP2	MORF4L2-AS1	0.422287	1.32e-17	postive
DCP2	AC004908.2	0.403874	4.17e-16	postive
DCP2	RNF216P1	0.545649	2.12e-30	postive
DCP2	AC018690.1	0.503732	1.85e-25	postive
DCP2	AC074044.1	0.416646	3.88e-17	postive
DCP2	FBXL19-AS1	0.407415	2.18e-16	postive
DCP2	AC005253.1	0.421703	1.47e-17	postive
DCP2	AC021078.1	0.433084	1.57e-18	postive
DCP2	KANSL1L-AS1	0.427136	5.12e-18	postive
DCP2	PSMA3-AS1	0.430963	2.4e-18	postive
DCP2	AL442125.2	0.402798	5.07e-16	postive
DCP2	LINC00909	0.505029	1.33e-25	postive
DCP2	CSGALNACT2-DT	0.426578	5.71e-18	postive
DCP2	PKD1P6-NPIPP1	0.429394	3.28e-18	postive
DCP2	LINC00630	0.444072	1.66e-19	postive
DCP2	ENTPD1-AS1	0.465212	1.75e-21	postive
DCP2	POLH-AS1	0.447753	7.7e-20	postive
DCP2	AC090510.2	0.415032	5.27e-17	postive
DCP2	Z68871.1	0.443434	1.9e-19	postive
DCP2	AC073254.1	0.42629	6.04e-18	postive
DCP2	RORA-AS1	0.425586	6.93e-18	postive
DCP2	GARS1-DT	0.418042	2.98e-17	postive
DCP2	STARD4-AS1	0.527593	3.46e-28	postive
DCP2	GMDS-DT	0.40387	4.17e-16	postive
DCP2	AC027097.1	0.583865	1.49e-35	postive
DCP2	AC005519.1	0.403358	4.58e-16	postive
DCP2	TRAF3IP2-AS1	0.544811	2.7e-30	postive
DCP2	Z97989.1	0.465888	1.51e-21	postive
DCP2	AF117829.1	0.402238	5.61e-16	postive
DCP2	AL353796.1	0.429955	2.93e-18	postive
DCP2	EIF3J-DT	0.404255	3.89e-16	postive
DCP2	MCM3AP-AS1	0.547909	1.1e-30	postive
DCP2	LINC00205	0.435787	9.11e-19	postive
DCP2	AC073529.1	0.405669	3.01e-16	postive
DCP2	AC008969.1	0.456475	1.2e-20	postive
DCP2	AC145098.1	0.465312	1.71e-21	postive
DCP2	PAXBP1-AS1	0.400084	8.28e-16	postive
DCP2	UCKL1-AS1	0.401308	6.64e-16	postive
DCP2	SNHG21	0.40719	2.27e-16	postive
DCP2	ARRDC3-AS1	0.431595	2.11e-18	postive
DCP2	RNF213-AS1	0.410258	1.29e-16	postive
DCP2	AC092614.1	0.490003	5.53e-24	postive
DCP2	LINC00216	0.443839	1.75e-19	postive
DCP2	AC026356.1	0.404434	3.77e-16	postive
DCP2	AC099850.3	0.560711	2.37e-32	postive
DCP2	AC024075.1	0.445325	1.28e-19	postive
DCP2	AL356481.1	0.443282	1.96e-19	postive
DCP2	FAM111A-DT	0.493997	2.09e-24	postive
DCP2	AC005070.3	0.426828	5.43e-18	postive
DCP2	AC073046.1	0.49947	5.41e-25	postive
DCP2	AC025176.1	0.497809	8.17e-25	postive
DCP2	AC004801.6	0.417573	3.26e-17	postive
DCP2	AL031985.3	0.452467	2.83e-20	postive
DCP2	AL442125.1	0.470065	5.89e-22	postive
DCP2	AC019080.1	0.418219	2.88e-17	postive
DCP2	AC091057.1	0.571737	7.61e-34	postive
DCP2	AC102953.2	0.429107	3.47e-18	postive
DCP2	LMCD1-AS1	0.415597	4.74e-17	postive
DCP2	STARD7-AS1	0.481654	4.06e-23	postive
DCP2	ZNF337-AS1	0.401116	6.87e-16	postive
EIF3D	DSCR9	0.494736	1.75e-24	postive
EIF3D	AC095057.3	0.414825	5.48e-17	postive
EIF3D	AL136038.4	0.42147	1.54e-17	postive
EIF3D	KTN1-AS1	0.564291	7.87e-33	postive
EIF3D	RPL37A-DT	0.486483	1.29e-23	postive
EIF3D	NOP53-AS1	0.432527	1.76e-18	postive
EIF3D	AC026356.2	0.420482	1.87e-17	postive
EIF3D	MIATNB	0.546911	1.47e-30	postive
EIF3D	CCNT2-AS1	0.427927	4.38e-18	postive
EIF3D	AL049840.5	0.448218	6.99e-20	postive
EIF3D	PRR34	0.419785	2.13e-17	postive
EIF3D	AC010969.2	0.443054	2.06e-19	postive
EIF3D	SCAMP1-AS1	0.427206	5.05e-18	postive
EIF3D	AL031186.1	0.403234	4.69e-16	postive
EIF3D	SNHG11	0.414262	6.1e-17	postive
EIF3D	SREBF2-AS1	0.558721	4.35e-32	postive
EIF3D	AC139768.1	0.454782	1.72e-20	postive
EIF3D	AL139286.1	0.470064	5.89e-22	postive
EIF3D	DANCR	0.475503	1.7e-22	postive
EIF3D	AC010761.1	0.494971	1.65e-24	postive
EIF3D	AL445250.1	0.401942	5.92e-16	postive
EIF3D	AC006252.1	0.428894	3.62e-18	postive
EIF3D	PITPNA-AS1	0.457338	9.92e-21	postive
EIF3D	SLC30A6-DT	0.46365	2.48e-21	postive
EIF3D	TMCC1-AS1	0.487862	9.27e-24	postive
EIF3D	RNF139-AS1	0.40354	4.43e-16	postive
EIF3D	AP001469.3	0.481395	4.31e-23	postive
EIF3D	MYG1-AS1	0.450272	4.52e-20	postive
EIF3D	NIFK-AS1	0.456983	1.07e-20	postive
EIF3D	AC099850.1	0.502266	2.68e-25	postive
EIF3D	AC145207.5	0.431701	2.07e-18	postive
EIF3D	THUMPD3-AS1	0.419657	2.19e-17	postive
EIF3D	AC021321.1	0.431778	2.04e-18	postive
EIF3D	ARHGEF2-AS2	0.44655	9.92e-20	postive
EIF3D	ZNF529-AS1	0.490547	4.85e-24	postive
EIF3D	AC127024.5	0.423428	1.06e-17	postive
EIF3D	MFF-DT	0.402318	5.53e-16	postive
EIF3D	AL078644.1	0.40508	3.35e-16	postive
EIF3D	SNHG20	0.547074	1.4e-30	postive
EIF3D	GTSE1-DT	0.444109	1.65e-19	postive
EIF3D	AP000873.1	0.415502	4.82e-17	postive
EIF3D	NUTM2A-AS1	0.532346	9.32e-29	postive
EIF3D	AC020915.2	0.499103	5.92e-25	postive
EIF3D	ZFAS1	0.602445	2.58e-38	postive
EIF3D	AC011921.1	0.429422	3.26e-18	postive
EIF3D	GEMIN7-AS1	0.434353	1.22e-18	postive
EIF3D	AC055822.1	0.447512	8.11e-20	postive
EIF3D	NCK1-DT	0.429691	3.09e-18	postive
EIF3D	HCG18	0.569312	1.64e-33	postive
EIF3D	AC093620.1	0.405135	3.31e-16	postive
EIF3D	LINC01311	0.516154	7.49e-27	postive
EIF3D	ZBTB11-AS1	0.438027	5.78e-19	postive
EIF3D	DNAJC9-AS1	0.500757	3.92e-25	postive
EIF3D	DDX11-AS1	0.411531	1.02e-16	postive
EIF3D	NDUFB2-AS1	0.47423	2.28e-22	postive
EIF3D	NRAV	0.532784	8.25e-29	postive
EIF3D	AL118516.1	0.451972	3.15e-20	postive
EIF3D	AC026401.3	0.409995	1.35e-16	postive
EIF3D	AC010536.1	0.407808	2.03e-16	postive
EIF3D	AP001432.1	0.433082	1.57e-18	postive
EIF3D	SNHG14	0.432662	1.71e-18	postive
EIF3D	AC006504.1	0.404025	4.06e-16	postive
EIF3D	PTOV1-AS1	0.48334	2.72e-23	postive
EIF3D	BACE1-AS	0.527295	3.76e-28	postive
EIF3D	AP001505.1	0.403028	4.86e-16	postive
EIF3D	SNHG10	0.401738	6.14e-16	postive
EIF3D	AC009005.1	0.419011	2.47e-17	postive
EIF3D	AC009902.2	0.409769	1.41e-16	postive
EIF3D	Z95115.1	0.480786	4.97e-23	postive
EIF3D	AP001626.1	0.400526	7.64e-16	postive
EIF3D	AC105036.3	0.459069	6.8e-21	postive
EIF3D	WAC-AS1	0.434793	1.11e-18	postive
EIF3D	AC022098.1	0.400666	7.45e-16	postive
EIF3D	UBR5-AS1	0.410125	1.32e-16	postive
EIF3D	AL592166.1	0.437764	6.1e-19	postive
EIF3D	AC006504.7	0.446939	9.14e-20	postive
EIF3D	LINC01315	0.429438	3.25e-18	postive
EIF3D	AL133215.2	0.440972	3.16e-19	postive
EIF3D	SNHG4	0.4454	1.26e-19	postive
EIF3D	NRSN2-AS1	0.410828	1.16e-16	postive
EIF3D	PANK2-AS1	0.407864	2.01e-16	postive
EIF3D	SAPCD1-AS1	0.457924	8.73e-21	postive
EIF3D	AC018904.1	0.441817	2.66e-19	postive
EIF3D	EPB41L4A-AS1	0.556591	8.29e-32	postive
EIF3D	CYTOR	0.407135	2.3e-16	postive
EIF3D	MKLN1-AS	0.418302	2.83e-17	postive
EIF3D	SNHG15	0.437865	5.97e-19	postive
EIF3D	GSEC	0.412536	8.43e-17	postive
EIF3D	AL008718.2	0.430425	2.67e-18	postive
EIF3D	SNHG32	0.568091	2.41e-33	postive
EIF3D	AP001453.2	0.440094	3.79e-19	postive
EIF3D	LINC01011	0.503589	1.92e-25	postive
EIF3D	TMEM147-AS1	0.438027	5.78e-19	postive
EIF3D	AL121672.3	0.465931	1.49e-21	postive
EIF3D	LINC01963	0.423428	1.06e-17	postive
EIF3D	NOP14-AS1	0.420624	1.82e-17	postive
EIF3D	RNF216P1	0.510425	3.34e-26	postive
EIF3D	AC016065.1	0.433136	1.55e-18	postive
EIF3D	ZNF433-AS1	0.446031	1.11e-19	postive
EIF3D	AC002398.1	0.535285	4.1e-29	postive
EIF3D	AP003390.1	0.479878	6.15e-23	postive
EIF3D	AL671710.1	0.554846	1.4e-31	postive
EIF3D	AL022311.1	0.55564	1.1e-31	postive
EIF3D	SUGT1-DT	0.410938	1.14e-16	postive
EIF3D	BX537318.1	0.468097	9.19e-22	postive
EIF3D	AC009061.2	0.445279	1.29e-19	postive
EIF3D	TTLL1-AS1	0.45017	4.62e-20	postive
EIF3D	AC002116.2	0.418497	2.73e-17	postive
EIF3D	SNHG12	0.495023	1.63e-24	postive
EIF3D	GPRC5D-AS1	0.505313	1.24e-25	postive
EIF3D	AC005014.2	0.414257	6.1e-17	postive
EIF3D	RNASEH1-AS1	0.479755	6.33e-23	postive
EIF3D	SNHG26	0.48189	3.84e-23	postive
EIF3D	AC004816.1	0.451549	3.45e-20	postive
EIF3D	AC016394.1	0.423891	9.65e-18	postive
EIF3D	SNHG29	0.519256	3.29e-27	postive
EIF3D	MYLK-AS1	0.448017	7.29e-20	postive
EIF3D	AC092354.2	0.419779	2.14e-17	postive
EIF3D	AC027097.1	0.492982	2.68e-24	postive
EIF3D	AL117335.1	0.425901	6.52e-18	postive
EIF3D	AL357079.1	0.499692	5.11e-25	postive
EIF3D	PXN-AS1	0.453568	2.24e-20	postive
EIF3D	TRAF3IP2-AS1	0.50265	2.43e-25	postive
EIF3D	AC016747.1	0.442087	2.51e-19	postive
EIF3D	AC017083.1	0.428378	4.01e-18	postive
EIF3D	HNRNPD-DT	0.421022	1.68e-17	postive
EIF3D	Z97989.1	0.410685	1.19e-16	postive
EIF3D	AL035071.1	0.494012	2.08e-24	postive
EIF3D	SNHG6	0.439287	4.47e-19	postive
EIF3D	EIF3J-DT	0.441874	2.62e-19	postive
EIF3D	AL161729.4	0.433361	1.49e-18	postive
EIF3D	SCAT1	0.428368	4.01e-18	postive
EIF3D	LINC02802	0.408685	1.73e-16	postive
EIF3D	LINC00205	0.432817	1.66e-18	postive
EIF3D	ARNILA	0.431103	2.33e-18	postive
EIF3D	AC005261.1	0.437107	6.97e-19	postive
EIF3D	AL035461.2	0.480989	4.74e-23	postive
EIF3D	SNHG1	0.535313	4.07e-29	postive
EIF3D	SNHG17	0.531657	1.13e-28	postive
EIF3D	AL008721.2	0.518217	4.34e-27	postive
EIF3D	SNHG21	0.492568	2.97e-24	postive
EIF3D	AC006504.5	0.495994	1.28e-24	postive
EIF3D	GAS5	0.618788	6.75e-41	postive
EIF3D	MAPKAPK5-AS1	0.572983	5.12e-34	postive
EIF3D	SUV39H2-DT	0.432195	1.88e-18	postive
EIF3D	AC026356.1	0.446128	1.08e-19	postive
EIF3D	AC099850.3	0.435406	9.84e-19	postive
EIF3D	AL356481.1	0.467836	9.74e-22	postive
EIF3D	LINC00665	0.477522	1.07e-22	postive
EIF3D	SNHG3	0.507389	7.3e-26	postive
EIF3D	WARS2-AS1	0.475182	1.83e-22	postive
EIF3D	AL031985.3	0.428594	3.84e-18	postive
EIF3D	AC138230.1	0.436828	7.38e-19	postive
EIF3D	SNHG7	0.464569	2.02e-21	postive
EIF3D	LMCD1-AS1	0.404205	3.93e-16	postive
EIF3D	STARD7-AS1	0.477345	1.11e-22	postive
EIF3D	AL021707.2	0.435203	1.02e-18	postive
EIF3D	SNHG30	0.423926	9.58e-18	postive
EIF3D	MIR4435-2HG	0.413184	7.47e-17	postive
EIF4A1	AC005104.1	0.622497	1.67e-41	postive
EIF4A1	AC122129.1	0.480573	5.23e-23	postive
EIF4A1	AC006435.2	0.731963	5.8e-64	postive
EIF4A1	AC020663.3	0.451065	3.82e-20	postive
EIF4A1	AC009690.2	0.429949	2.93e-18	postive
EIF4A1	AC138956.1	0.463616	2.5e-21	postive
EIF4A1	KIF1C-AS1	0.586736	5.73e-36	postive
EIF4A1	AL592148.3	0.51289	1.76e-26	postive
EIF4A1	AC015813.1	0.443396	1.92e-19	postive
EIF4A1	AL008718.3	0.411731	9.8e-17	postive
EIF4A1	SLBP-DT	0.446611	9.8e-20	postive
EIF4A1	SEMA3F-AS1	0.651826	1.31e-46	postive
EIF4A1	AC097634.1	0.441209	3.01e-19	postive
EIF4A1	AC025031.4	0.411757	9.75e-17	postive
EIF4A1	TRAPPC12-AS1	0.44315	2.02e-19	postive
EIF4A1	AC073957.3	0.446162	1.08e-19	postive
EIF4A1	AC067852.3	0.493412	2.41e-24	postive
EIF4A1	ARHGAP27P1-BPTFP1-KPNA2P3	0.414835	5.47e-17	postive
EIF4A1	AC004908.3	0.431411	2.19e-18	postive
EIF4A1	AL132989.1	0.559937	3e-32	postive
EIF4A1	LINC02035	0.412058	9.22e-17	postive
EIF4A1	AL157871.2	0.449736	5.07e-20	postive
EIF4A1	AC037459.2	0.535947	3.4e-29	postive
EIF4A1	AC004771.2	0.443124	2.03e-19	postive
EIF4A1	AC026356.2	0.527574	3.48e-28	postive
EIF4A1	CHROMR	0.449337	5.52e-20	postive
EIF4A1	AC007216.2	0.438565	5.18e-19	postive
EIF4A1	AC004067.1	0.45432	1.91e-20	postive
EIF4A1	AC009120.3	0.462125	3.48e-21	postive
EIF4A1	MKNK1-AS1	0.480105	5.83e-23	postive
EIF4A1	AL109614.1	0.4292	3.4e-18	postive
EIF4A1	AP001628.1	0.413654	6.83e-17	postive
EIF4A1	AL512770.1	0.652074	1.18e-46	postive
EIF4A1	FMR1-IT1	0.414528	5.8e-17	postive
EIF4A1	Z98885.3	0.484285	2.18e-23	postive
EIF4A1	AC034102.6	0.473674	2.59e-22	postive
EIF4A1	RAD51-AS1	0.450417	4.39e-20	postive
EIF4A1	AL031714.1	0.661177	2.33e-48	postive
EIF4A1	IGBP1-AS1	0.474045	2.38e-22	postive
EIF4A1	AC124045.1	0.453367	2.34e-20	postive
EIF4A1	AL355075.2	0.574091	3.59e-34	postive
EIF4A1	AL049840.2	0.521745	1.69e-27	postive
EIF4A1	CCDC18-AS1	0.490987	4.36e-24	postive
EIF4A1	CTBP1-AS	0.595691	2.73e-37	postive
EIF4A1	RHOQ-AS1	0.530655	1.49e-28	postive
EIF4A1	AC005954.1	0.454233	1.94e-20	postive
EIF4A1	AL138921.2	0.447897	7.48e-20	postive
EIF4A1	AC007663.4	0.411446	1.03e-16	postive
EIF4A1	LINC00106	0.496142	1.23e-24	postive
EIF4A1	AP001107.4	0.487419	1.03e-23	postive
EIF4A1	AL031186.1	0.505431	1.2e-25	postive
EIF4A1	AC010976.1	0.496459	1.14e-24	postive
EIF4A1	AF111169.3	0.488507	7.94e-24	postive
EIF4A1	AC010245.2	0.443335	1.94e-19	postive
EIF4A1	NPTN-IT1	0.484388	2.13e-23	postive
EIF4A1	AP001107.1	0.503538	1.95e-25	postive
EIF4A1	MATN1-AS1	0.429599	3.15e-18	postive
EIF4A1	ZNF346-IT1	0.417542	3.28e-17	postive
EIF4A1	AC016747.3	0.464557	2.03e-21	postive
EIF4A1	AC022558.3	0.561504	1.86e-32	postive
EIF4A1	AC048341.1	0.492798	2.81e-24	postive
EIF4A1	AL157392.3	0.557309	6.67e-32	postive
EIF4A1	STAM-AS1	0.407174	2.28e-16	postive
EIF4A1	AC105285.1	0.407533	2.14e-16	postive
EIF4A1	AC010761.1	0.540649	8.96e-30	postive
EIF4A1	AC008764.8	0.621325	2.6e-41	postive
EIF4A1	PRKCZ-AS1	0.419003	2.48e-17	postive
EIF4A1	AL358115.1	0.538652	1.58e-29	postive
EIF4A1	AC106037.3	0.416293	4.15e-17	postive
EIF4A1	AC091185.1	0.563756	9.29e-33	postive
EIF4A1	AL109659.2	0.441948	2.59e-19	postive
EIF4A1	AC009120.2	0.558472	4.69e-32	postive
EIF4A1	AC087289.5	0.487369	1.04e-23	postive
EIF4A1	AC055855.1	0.511408	2.59e-26	postive
EIF4A1	AC016586.1	0.504518	1.52e-25	postive
EIF4A1	UBE2Q1-AS1	0.630072	9.02e-43	postive
EIF4A1	AC106037.2	0.572218	6.53e-34	postive
EIF4A1	AL080317.2	0.422574	1.25e-17	postive
EIF4A1	AC004076.2	0.441988	2.56e-19	postive
EIF4A1	YEATS2-AS1	0.696902	1.15e-55	postive
EIF4A1	RNF139-AS1	0.527456	3.59e-28	postive
EIF4A1	AC016722.2	0.50775	6.66e-26	postive
EIF4A1	AC007622.2	0.559767	3.16e-32	postive
EIF4A1	AL034550.1	0.461919	3.64e-21	postive
EIF4A1	AC009087.1	0.527629	3.43e-28	postive
EIF4A1	AL049795.1	0.533108	7.54e-29	postive
EIF4A1	AC078795.1	0.574656	3e-34	postive
EIF4A1	AC048382.1	0.493536	2.34e-24	postive
EIF4A1	AC010761.3	0.436826	7.38e-19	postive
EIF4A1	AC018410.1	0.488527	7.9e-24	postive
EIF4A1	AL021368.2	0.468759	7.91e-22	postive
EIF4A1	AP002807.1	0.418083	2.95e-17	postive
EIF4A1	AC010168.2	0.422199	1.34e-17	postive
EIF4A1	AC074138.1	0.427251	5e-18	postive
EIF4A1	AC021321.1	0.418268	2.85e-17	postive
EIF4A1	ARHGEF2-AS2	0.438724	5.01e-19	postive
EIF4A1	AC108010.1	0.417949	3.03e-17	postive
EIF4A1	AL354733.3	0.461906	3.65e-21	postive
EIF4A1	AC116914.2	0.668945	7.33e-50	postive
EIF4A1	AC127024.5	0.410669	1.19e-16	postive
EIF4A1	AC145423.2	0.479823	6.23e-23	postive
EIF4A1	AL049840.4	0.534061	5.78e-29	postive
EIF4A1	H1-10-AS1	0.413659	6.83e-17	postive
EIF4A1	AC007066.2	0.538298	1.75e-29	postive
EIF4A1	LINC01772	0.442446	2.33e-19	postive
EIF4A1	ZNF451-AS1	0.473633	2.61e-22	postive
EIF4A1	MIR222HG	0.571836	7.38e-34	postive
EIF4A1	AL022238.2	0.462277	3.36e-21	postive
EIF4A1	AC005306.1	0.420815	1.75e-17	postive
EIF4A1	AL078644.1	0.431969	1.96e-18	postive
EIF4A1	AC008870.2	0.529295	2.17e-28	postive
EIF4A1	AC108463.3	0.504728	1.44e-25	postive
EIF4A1	AC011466.3	0.42348	1.05e-17	postive
EIF4A1	AC002128.1	0.455266	1.55e-20	postive
EIF4A1	LINC00294	0.447663	7.85e-20	postive
EIF4A1	ACAP2-IT1	0.422999	1.15e-17	postive
EIF4A1	SNHG20	0.520766	2.2e-27	postive
EIF4A1	AL049840.3	0.491855	3.53e-24	postive
EIF4A1	LINC00115	0.452798	2.64e-20	postive
EIF4A1	AC011498.6	0.551514	3.78e-31	postive
EIF4A1	AC048382.2	0.477266	1.13e-22	postive
EIF4A1	PAN3-AS1	0.460617	4.85e-21	postive
EIF4A1	NUTM2A-AS1	0.440852	3.24e-19	postive
EIF4A1	AC105339.2	0.606633	5.81e-39	postive
EIF4A1	AL117350.1	0.400787	7.29e-16	postive
EIF4A1	MELTF-AS1	0.404983	3.41e-16	postive
EIF4A1	AC096586.2	0.504373	1.57e-25	postive
EIF4A1	AL513218.1	0.507816	6.55e-26	postive
EIF4A1	AL354892.3	0.573556	4.26e-34	postive
EIF4A1	SAP30L-AS1	0.471923	3.86e-22	postive
EIF4A1	AC012368.2	0.41312	7.56e-17	postive
EIF4A1	MIR4453HG	0.460739	4.72e-21	postive
EIF4A1	AC010998.2	0.440693	3.35e-19	postive
EIF4A1	AC144548.1	0.551658	3.63e-31	postive
EIF4A1	SRD5A3-AS1	0.401651	6.24e-16	postive
EIF4A1	AC105020.1	0.518778	3.74e-27	postive
EIF4A1	FAM66C	0.428773	3.7e-18	postive
EIF4A1	AC092953.2	0.422711	1.21e-17	postive
EIF4A1	AL450998.2	0.432789	1.67e-18	postive
EIF4A1	AC232271.1	0.54488	2.65e-30	postive
EIF4A1	ZNF32-AS1	0.417847	3.09e-17	postive
EIF4A1	AP002907.1	0.612004	8.31e-40	postive
EIF4A1	AP001001.1	0.471455	4.3e-22	postive
EIF4A1	AL928654.2	0.641675	8.84e-45	postive
EIF4A1	GEMIN7-AS1	0.424915	7.9e-18	postive
EIF4A1	AC023825.2	0.483215	2.81e-23	postive
EIF4A1	XPC-AS1	0.579824	5.63e-35	postive
EIF4A1	AP001625.2	0.429881	2.97e-18	postive
EIF4A1	LINC00641	0.55107	4.32e-31	postive
EIF4A1	PTOV1-AS2	0.582682	2.2e-35	postive
EIF4A1	AC026362.1	0.548627	8.88e-31	postive
EIF4A1	LINC01004	0.483779	2.46e-23	postive
EIF4A1	AC084018.1	0.549862	6.17e-31	postive
EIF4A1	AC018529.2	0.470382	5.48e-22	postive
EIF4A1	HCG18	0.489581	6.13e-24	postive
EIF4A1	AC093620.1	0.404469	3.74e-16	postive
EIF4A1	AC010834.3	0.491568	3.79e-24	postive
EIF4A1	AC036103.1	0.436192	8.39e-19	postive
EIF4A1	AC066613.1	0.423046	1.14e-17	postive
EIF4A1	ADAMTSL4-AS2	0.50013	4.58e-25	postive
EIF4A1	AC023908.3	0.469278	7.04e-22	postive
EIF4A1	AC087294.1	0.488855	7.3e-24	postive
EIF4A1	AC008750.4	0.406573	2.55e-16	postive
EIF4A1	AP001462.1	0.401821	6.05e-16	postive
EIF4A1	AP003096.1	0.457071	1.05e-20	postive
EIF4A1	AC074029.3	0.431156	2.31e-18	postive
EIF4A1	AC087289.2	0.496356	1.17e-24	postive
EIF4A1	AL590666.1	0.406165	2.75e-16	postive
EIF4A1	AP001178.2	0.435899	8.9e-19	postive
EIF4A1	LAMC1-AS1	0.515329	9.3e-27	postive
EIF4A1	AL157838.1	0.400604	7.54e-16	postive
EIF4A1	DGUOK-AS1	0.466512	1.31e-21	postive
EIF4A1	AC245060.2	0.458215	8.2e-21	postive
EIF4A1	THBS3-AS1	0.586568	6.06e-36	postive
EIF4A1	AC027601.1	0.61178	9.02e-40	postive
EIF4A1	NFYC-AS1	0.468367	8.65e-22	postive
EIF4A1	AC138028.4	0.617588	1.06e-40	postive
EIF4A1	AP001469.2	0.42107	1.67e-17	postive
EIF4A1	AC079313.1	0.459237	6.56e-21	postive
EIF4A1	AC104532.2	0.42857	3.86e-18	postive
EIF4A1	FAM13A-AS1	0.504745	1.43e-25	postive
EIF4A1	LINC01409	0.463575	2.52e-21	postive
EIF4A1	SCAT2	0.486448	1.3e-23	postive
EIF4A1	AC006017.1	0.622212	1.86e-41	postive
EIF4A1	LINC00941	0.480327	5.54e-23	postive
EIF4A1	AC019254.1	0.462354	3.31e-21	postive
EIF4A1	AC004923.4	0.419225	2.38e-17	postive
EIF4A1	AL354836.1	0.425693	6.79e-18	postive
EIF4A1	AC022154.1	0.423478	1.05e-17	postive
EIF4A1	BMS1P4	0.5672	3.18e-33	postive
EIF4A1	AC008735.2	0.623836	1e-41	postive
EIF4A1	AC100830.2	0.441384	2.9e-19	postive
EIF4A1	AC013403.2	0.417999	3e-17	postive
EIF4A1	AC078778.1	0.43965	4.15e-19	postive
EIF4A1	AC074117.1	0.400717	7.39e-16	postive
EIF4A1	AL683813.1	0.496875	1.03e-24	postive
EIF4A1	DPP9-AS1	0.444514	1.52e-19	postive
EIF4A1	ZKSCAN2-DT	0.456724	1.13e-20	postive
EIF4A1	AC090589.3	0.587786	4.03e-36	postive
EIF4A1	AC004253.1	0.497746	8.3e-25	postive
EIF4A1	AC087392.3	0.541733	6.57e-30	postive
EIF4A1	AC006504.1	0.436783	7.44e-19	postive
EIF4A1	PTOV1-AS1	0.411226	1.08e-16	postive
EIF4A1	AC013468.1	0.400598	7.55e-16	postive
EIF4A1	ZDHHC20-IT1	0.424796	8.09e-18	postive
EIF4A1	AL139349.1	0.534334	5.35e-29	postive
EIF4A1	AC000123.1	0.519463	3.11e-27	postive
EIF4A1	AC008115.3	0.554982	1.34e-31	postive
EIF4A1	AL159169.2	0.418666	2.64e-17	postive
EIF4A1	AC114956.2	0.402493	5.36e-16	postive
EIF4A1	AC116407.2	0.415135	5.17e-17	postive
EIF4A1	AC016738.1	0.410207	1.3e-16	postive
EIF4A1	AC012467.2	0.491015	4.33e-24	postive
EIF4A1	AC084876.1	0.438526	5.22e-19	postive
EIF4A1	AL096701.3	0.426876	5.38e-18	postive
EIF4A1	AC245060.6	0.434415	1.2e-18	postive
EIF4A1	AC078883.1	0.454342	1.9e-20	postive
EIF4A1	CAPN10-DT	0.564295	7.86e-33	postive
EIF4A1	THAP9-AS1	0.52345	1.07e-27	postive
EIF4A1	AC020907.4	0.461181	4.28e-21	postive
EIF4A1	AC021851.1	0.433637	1.41e-18	postive
EIF4A1	AL049869.2	0.422721	1.21e-17	postive
EIF4A1	AC021087.3	0.497828	8.13e-25	postive
EIF4A1	AC004471.1	0.417402	3.36e-17	postive
EIF4A1	RPP38-DT	0.437026	7.08e-19	postive
EIF4A1	ERVK13-1	0.407051	2.33e-16	postive
EIF4A1	AC015871.3	0.457784	9e-21	postive
EIF4A1	AL031846.2	0.463931	2.33e-21	postive
EIF4A1	FRMD6-AS1	0.411792	9.69e-17	postive
EIF4A1	AC008735.1	0.57452	3.13e-34	postive
EIF4A1	Z97832.2	0.534422	5.22e-29	postive
EIF4A1	MIR600HG	0.460523	4.95e-21	postive
EIF4A1	AC008124.1	0.469634	6.49e-22	postive
EIF4A1	AC092301.1	0.472717	3.22e-22	postive
EIF4A1	LINC00265	0.529813	1.88e-28	postive
EIF4A1	AC093788.1	0.493484	2.37e-24	postive
EIF4A1	AL592166.1	0.404957	3.42e-16	postive
EIF4A1	AC010271.1	0.475213	1.82e-22	postive
EIF4A1	AL031717.1	0.486861	1.18e-23	postive
EIF4A1	SNHG4	0.597756	1.34e-37	postive
EIF4A1	AC114730.3	0.512162	2.13e-26	postive
EIF4A1	CR936218.1	0.517732	4.93e-27	postive
EIF4A1	AL161668.3	0.450785	4.06e-20	postive
EIF4A1	AC009133.1	0.416609	3.91e-17	postive
EIF4A1	AC022211.1	0.457468	9.64e-21	postive
EIF4A1	AL139287.1	0.457552	9.47e-21	postive
EIF4A1	Z82243.1	0.437079	7.01e-19	postive
EIF4A1	STAG3L5P-PVRIG2P-PILRB	0.421937	1.41e-17	postive
EIF4A1	AC084018.2	0.411049	1.11e-16	postive
EIF4A1	AC137932.3	0.575354	2.4e-34	postive
EIF4A1	AC015849.3	0.526156	5.13e-28	postive
EIF4A1	AC008760.1	0.463113	2.8e-21	postive
EIF4A1	N4BP2L2-IT2	0.462966	2.89e-21	postive
EIF4A1	AC253576.2	0.424919	7.9e-18	postive
EIF4A1	AC145285.6	0.460134	5.39e-21	postive
EIF4A1	NCBP2-AS1	0.497816	8.16e-25	postive
EIF4A1	AL096865.1	0.402138	5.71e-16	postive
EIF4A1	AL731569.1	0.483757	2.47e-23	postive
EIF4A1	LINC00653	0.445758	1.17e-19	postive
EIF4A1	RUFY1-AS1	0.468657	8.1e-22	postive
EIF4A1	PITRM1-AS1	0.501592	3.18e-25	postive
EIF4A1	AC008750.1	0.456212	1.27e-20	postive
EIF4A1	AL606534.1	0.605773	7.91e-39	postive
EIF4A1	AC009996.1	0.546914	1.47e-30	postive
EIF4A1	SNHG15	0.402719	5.14e-16	postive
EIF4A1	AL356481.3	0.584924	1.05e-35	postive
EIF4A1	ASH1L-AS1	0.503693	1.87e-25	postive
EIF4A1	MED8-AS1	0.562442	1.39e-32	postive
EIF4A1	MRPS30-DT	0.437688	6.19e-19	postive
EIF4A1	AC005540.1	0.446174	1.07e-19	postive
EIF4A1	AC008105.2	0.473763	2.54e-22	postive
EIF4A1	AP001453.2	0.433056	1.58e-18	postive
EIF4A1	TMEM147-AS1	0.454808	1.71e-20	postive
EIF4A1	AL031709.1	0.453958	2.06e-20	postive
EIF4A1	AC113139.1	0.440643	3.38e-19	postive
EIF4A1	ARAP1-AS2	0.582697	2.19e-35	postive
EIF4A1	NARF-IT1	0.504997	1.34e-25	postive
EIF4A1	AC010761.4	0.427838	4.45e-18	postive
EIF4A1	AL161452.1	0.512076	2.18e-26	postive
EIF4A1	SEMA6A-AS1	0.400856	7.2e-16	postive
EIF4A1	AL109811.1	0.455707	1.41e-20	postive
EIF4A1	Z98884.2	0.458166	8.28e-21	postive
EIF4A1	AC004908.1	0.527363	3.69e-28	postive
EIF4A1	AC083843.2	0.508513	5.47e-26	postive
EIF4A1	AC027796.4	0.513734	1.41e-26	postive
EIF4A1	AL031600.1	0.525219	6.62e-28	postive
EIF4A1	AL731567.1	0.420741	1.78e-17	postive
EIF4A1	AC004908.2	0.561458	1.88e-32	postive
EIF4A1	U52111.1	0.539287	1.32e-29	postive
EIF4A1	RNF216P1	0.445457	1.25e-19	postive
EIF4A1	AC053513.2	0.452995	2.53e-20	postive
EIF4A1	AP003392.1	0.402547	5.31e-16	postive
EIF4A1	LINC01001	0.415794	4.56e-17	postive
EIF4A1	AC018690.1	0.551161	4.2e-31	postive
EIF4A1	AL135999.1	0.412119	9.11e-17	postive
EIF4A1	AC009107.2	0.503253	2.09e-25	postive
EIF4A1	ZNF32-AS2	0.576327	1.75e-34	postive
EIF4A1	AC007216.4	0.427486	4.78e-18	postive
EIF4A1	AC048344.4	0.43164	2.1e-18	postive
EIF4A1	MUC20-OT1	0.436613	7.7e-19	postive
EIF4A1	RHOA-IT1	0.425215	7.45e-18	postive
EIF4A1	AC092118.2	0.527795	3.28e-28	postive
EIF4A1	AC138393.2	0.426259	6.08e-18	postive
EIF4A1	AC005253.1	0.616899	1.37e-40	postive
EIF4A1	AL022311.1	0.538068	1.87e-29	postive
EIF4A1	AL365330.1	0.466104	1.44e-21	postive
EIF4A1	SUGT1-DT	0.44986	4.94e-20	postive
EIF4A1	AC010326.3	0.428606	3.83e-18	postive
EIF4A1	AL512306.3	0.432998	1.6e-18	postive
EIF4A1	AC018695.4	0.598554	1.01e-37	postive
EIF4A1	AC021078.1	0.589148	2.55e-36	postive
EIF4A1	KANSL1L-AS1	0.498948	6.16e-25	postive
EIF4A1	AC096642.1	0.465496	1.65e-21	postive
EIF4A1	AL133215.1	0.40216	5.69e-16	postive
EIF4A1	LENG8-AS1	0.545906	1.97e-30	postive
EIF4A1	AC092119.2	0.405832	2.92e-16	postive
EIF4A1	AL645941.1	0.404851	3.49e-16	postive
EIF4A1	SNHG12	0.601059	4.21e-38	postive
EIF4A1	AP000692.1	0.484953	1.86e-23	postive
EIF4A1	AP000866.6	0.434747	1.12e-18	postive
EIF4A1	AL360091.1	0.409425	1.51e-16	postive
EIF4A1	AC009704.2	0.417527	3.28e-17	postive
EIF4A1	Z92544.1	0.405505	3.1e-16	postive
EIF4A1	AC005387.2	0.404631	3.63e-16	postive
EIF4A1	AL360181.2	0.595713	2.71e-37	postive
EIF4A1	PSMA3-AS1	0.478328	8.83e-23	postive
EIF4A1	AL022328.1	0.481958	3.78e-23	postive
EIF4A1	AC132872.3	0.664311	5.84e-49	postive
EIF4A1	AC011462.4	0.476032	1.5e-22	postive
EIF4A1	AC007038.1	0.524907	7.2e-28	postive
EIF4A1	AC115618.2	0.427557	4.71e-18	postive
EIF4A1	AL158834.2	0.55611	9.58e-32	postive
EIF4A1	AC135178.4	0.409079	1.6e-16	postive
EIF4A1	LINC00893	0.421834	1.44e-17	postive
EIF4A1	CSGALNACT2-DT	0.437743	6.12e-19	postive
EIF4A1	AC091153.4	0.485117	1.79e-23	postive
EIF4A1	AC007390.1	0.576709	1.55e-34	postive
EIF4A1	SNHG26	0.423693	1e-17	postive
EIF4A1	AL021878.2	0.540561	9.19e-30	postive
EIF4A1	AL139407.1	0.550232	5.53e-31	postive
EIF4A1	LINC01355	0.422892	1.17e-17	postive
EIF4A1	AC008982.2	0.530215	1.68e-28	postive
EIF4A1	PKD1P6-NPIPP1	0.50774	6.67e-26	postive
EIF4A1	LINC00630	0.400263	8.01e-16	postive
EIF4A1	AC004846.2	0.400228	8.06e-16	postive
EIF4A1	AC107398.2	0.443192	2e-19	postive
EIF4A1	AC022211.3	0.520686	2.25e-27	postive
EIF4A1	ENTPD1-AS1	0.41297	7.77e-17	postive
EIF4A1	POLH-AS1	0.445385	1.27e-19	postive
EIF4A1	SEC24B-AS1	0.422099	1.37e-17	postive
EIF4A1	AC090510.2	0.548506	9.2e-31	postive
EIF4A1	AC009095.1	0.47642	1.38e-22	postive
EIF4A1	AC244093.5	0.50167	3.12e-25	postive
EIF4A1	AL138921.1	0.545243	2.38e-30	postive
EIF4A1	RORA-AS1	0.431641	2.1e-18	postive
EIF4A1	ALOX12-AS1	0.494455	1.87e-24	postive
EIF4A1	GARS1-DT	0.510625	3.17e-26	postive
EIF4A1	LINC02449	0.451879	3.21e-20	postive
EIF4A1	STARD4-AS1	0.477944	9.66e-23	postive
EIF4A1	AC025766.1	0.436062	8.62e-19	postive
EIF4A1	AC126118.1	0.414945	5.36e-17	postive
EIF4A1	AC004771.4	0.514159	1.26e-26	postive
EIF4A1	RCCD1-AS1	0.429021	3.53e-18	postive
EIF4A1	AC012186.2	0.430875	2.44e-18	postive
EIF4A1	AC022400.4	0.54042	9.57e-30	postive
EIF4A1	AC005519.1	0.570038	1.3e-33	postive
EIF4A1	AC040162.3	0.505113	1.31e-25	postive
EIF4A1	TRAF3IP2-AS1	0.543078	4.46e-30	postive
EIF4A1	AC017083.1	0.405983	2.84e-16	postive
EIF4A1	AC092143.3	0.507147	7.77e-26	postive
EIF4A1	AC112722.1	0.460026	5.52e-21	postive
EIF4A1	AL662797.1	0.585957	7.43e-36	postive
EIF4A1	AC093484.4	0.699584	2.96e-56	postive
EIF4A1	AC109460.3	0.605294	9.39e-39	postive
EIF4A1	SH3BP5-AS1	0.420151	1.99e-17	postive
EIF4A1	HM13-IT1	0.545017	2.55e-30	postive
EIF4A1	Z97989.1	0.418778	2.59e-17	postive
EIF4A1	AL353796.1	0.435785	9.11e-19	postive
EIF4A1	AC073842.2	0.471559	4.2e-22	postive
EIF4A1	EIF3J-DT	0.402174	5.68e-16	postive
EIF4A1	AL390208.1	0.465049	1.82e-21	postive
EIF4A1	AC104564.3	0.440429	3.54e-19	postive
EIF4A1	AC004812.2	0.519795	2.85e-27	postive
EIF4A1	AC048341.2	0.576248	1.8e-34	postive
EIF4A1	MCM3AP-AS1	0.515759	8.31e-27	postive
EIF4A1	HMGN3-AS1	0.424384	8.77e-18	postive
EIF4A1	AL022157.1	0.420432	1.88e-17	postive
EIF4A1	AC025287.3	0.520841	2.15e-27	postive
EIF4A1	AC008969.1	0.435985	8.75e-19	postive
EIF4A1	AC068790.5	0.408598	1.75e-16	postive
EIF4A1	LINC00342	0.540473	9.43e-30	postive
EIF4A1	AC005261.1	0.455628	1.44e-20	postive
EIF4A1	AC022973.5	0.567084	3.3e-33	postive
EIF4A1	AL158163.1	0.401482	6.43e-16	postive
EIF4A1	C2orf49-DT	0.513066	1.68e-26	postive
EIF4A1	AP4B1-AS1	0.519911	2.76e-27	postive
EIF4A1	AP005899.1	0.512414	1.99e-26	postive
EIF4A1	AC138956.2	0.402041	5.82e-16	postive
EIF4A1	MALAT1	0.409087	1.6e-16	postive
EIF4A1	AL355488.1	0.501712	3.08e-25	postive
EIF4A1	SNHG1	0.548255	9.9e-31	postive
EIF4A1	ACBD3-AS1	0.521252	1.93e-27	postive
EIF4A1	UCKL1-AS1	0.447006	9.02e-20	postive
EIF4A1	AL731571.1	0.520983	2.07e-27	postive
EIF4A1	AL356299.2	0.573738	4.02e-34	postive
EIF4A1	AC010999.1	0.432503	1.76e-18	postive
EIF4A1	AL008721.2	0.438582	5.16e-19	postive
EIF4A1	LINC02019	0.491186	4.15e-24	postive
EIF4A1	SNHG21	0.512208	2.1e-26	postive
EIF4A1	AC092802.2	0.419096	2.43e-17	postive
EIF4A1	AC010319.4	0.411725	9.81e-17	postive
EIF4A1	AC087289.1	0.435838	9.01e-19	postive
EIF4A1	PABPC4-AS1	0.482187	3.58e-23	postive
EIF4A1	AC127024.4	0.500655	4.02e-25	postive
EIF4A1	AC090739.1	0.488716	7.55e-24	postive
EIF4A1	AL117209.1	0.463621	2.5e-21	postive
EIF4A1	AC109460.1	0.459656	5.98e-21	postive
EIF4A1	AP001893.1	0.443927	1.72e-19	postive
EIF4A1	AC012254.3	0.414252	6.11e-17	postive
EIF4A1	AC004148.1	0.63084	6.69e-43	postive
EIF4A1	ASMTL-AS1	0.41431	6.04e-17	postive
EIF4A1	AC025917.1	0.454055	2.02e-20	postive
EIF4A1	AC011472.1	0.537193	2.39e-29	postive
EIF4A1	AC006480.2	0.419274	2.35e-17	postive
EIF4A1	AL139099.2	0.439048	4.69e-19	postive
EIF4A1	AC004584.1	0.421438	1.55e-17	postive
EIF4A1	AC022167.2	0.411658	9.94e-17	postive
EIF4A1	RNF213-AS1	0.570335	1.19e-33	postive
EIF4A1	AL033384.2	0.465021	1.83e-21	postive
EIF4A1	AP001793.1	0.524692	7.63e-28	postive
EIF4A1	AC068580.1	0.425137	7.57e-18	postive
EIF4A1	AC073575.2	0.594036	4.83e-37	postive
EIF4A1	AC011337.1	0.451013	3.86e-20	postive
EIF4A1	SUV39H2-DT	0.424633	8.35e-18	postive
EIF4A1	AC026356.1	0.46493	1.87e-21	postive
EIF4A1	AL512791.1	0.544208	3.22e-30	postive
EIF4A1	AL356481.1	0.418919	2.52e-17	postive
EIF4A1	AC073487.1	0.54658	1.62e-30	postive
EIF4A1	AC005070.3	0.527353	3.7e-28	postive
EIF4A1	AC107081.1	0.522827	1.26e-27	postive
EIF4A1	AL031670.1	0.684577	5.02e-53	postive
EIF4A1	AC008735.4	0.503797	1.82e-25	postive
EIF4A1	AL731566.2	0.409444	1.5e-16	postive
EIF4A1	PSPC1-AS2	0.438479	5.27e-19	postive
EIF4A1	AC100778.2	0.461896	3.66e-21	postive
EIF4A1	AC032044.1	0.521214	1.95e-27	postive
EIF4A1	SNHG3	0.525238	6.58e-28	postive
EIF4A1	UBOX5-AS1	0.492048	3.37e-24	postive
EIF4A1	AC025176.1	0.447385	8.33e-20	postive
EIF4A1	WARS2-AS1	0.429895	2.97e-18	postive
EIF4A1	AL390195.2	0.451059	3.83e-20	postive
EIF4A1	AP002490.1	0.516008	7.78e-27	postive
EIF4A1	AL442125.1	0.477609	1.04e-22	postive
EIF4A1	AC019080.1	0.443271	1.97e-19	postive
EIF4A1	ZBTB40-IT1	0.418023	2.99e-17	postive
EIF4A1	AL356019.2	0.427923	4.38e-18	postive
EIF4A1	LINC01176	0.437824	6.02e-19	postive
EIF4A1	AC010973.1	0.444358	1.57e-19	postive
EIF4A1	AC087392.4	0.613786	4.32e-40	postive
EIF4A1	AC027607.1	0.409576	1.46e-16	postive
EIF4A1	AC012615.6	0.614187	3.73e-40	postive
EIF4A1	Z83843.1	0.568996	1.81e-33	postive
EIF4A1	AC018766.1	0.46992	6.09e-22	postive
EIF4A1	AC091057.1	0.518003	4.59e-27	postive
EIF4A1	GABPB1-AS1	0.418202	2.89e-17	postive
EIF4A1	RDH10-AS1	0.458197	8.23e-21	postive
EIF4A1	ABALON	0.408654	1.74e-16	postive
EIF4A1	AC109460.2	0.518559	3.96e-27	postive
EIF4A1	AC006547.1	0.490109	5.39e-24	postive
EIF4A1	WASHC5-AS1	0.469963	6.03e-22	postive
EIF4A1	AC010463.3	0.406014	2.82e-16	postive
EIF4A1	STARD7-AS1	0.425261	7.39e-18	postive
EIF4A1	ANKRD10-IT1	0.502844	2.32e-25	postive
EIF4A1	AC129510.1	0.516372	7.07e-27	postive
EIF4A1	AL022328.2	0.439813	4.01e-19	postive
EIF4E	AL603839.2	0.468025	9.34e-22	postive
EIF4E	AC073896.3	0.402767	5.1e-16	postive
EIF4E	AL591684.2	0.422317	1.31e-17	postive
EIF4E	AC025031.4	0.439514	4.26e-19	postive
EIF4E	TRAPPC12-AS1	0.400519	7.65e-16	postive
EIF4E	AL132989.1	0.429705	3.08e-18	postive
EIF4E	LINC02035	0.504511	1.52e-25	postive
EIF4E	AC037459.2	0.486049	1.43e-23	postive
EIF4E	AC004771.2	0.546004	1.91e-30	postive
EIF4E	AC026356.2	0.400959	7.07e-16	postive
EIF4E	CHROMR	0.40486	3.49e-16	postive
EIF4E	MIATNB	0.406374	2.64e-16	postive
EIF4E	AC004067.1	0.503918	1.77e-25	postive
EIF4E	AC009120.3	0.442539	2.29e-19	postive
EIF4E	MKNK1-AS1	0.431307	2.24e-18	postive
EIF4E	AL031714.1	0.458693	7.39e-21	postive
EIF4E	AC124045.1	0.421943	1.41e-17	postive
EIF4E	AL049840.2	0.42369	1e-17	postive
EIF4E	NPTN-IT1	0.444613	1.49e-19	postive
EIF4E	AP001107.1	0.449376	5.47e-20	postive
EIF4E	LINC00997	0.439344	4.42e-19	postive
EIF4E	AL157392.3	0.479607	6.56e-23	postive
EIF4E	AL050341.2	0.405022	3.38e-16	postive
EIF4E	AL358115.1	0.427212	5.04e-18	postive
EIF4E	AC091185.1	0.407648	2.09e-16	postive
EIF4E	AC087289.5	0.417029	3.61e-17	postive
EIF4E	AL031282.2	0.500844	3.83e-25	postive
EIF4E	UBE2Q1-AS1	0.401032	6.98e-16	postive
EIF4E	AC106037.2	0.482354	3.44e-23	postive
EIF4E	AC004076.2	0.421518	1.53e-17	postive
EIF4E	YEATS2-AS1	0.451121	3.78e-20	postive
EIF4E	AC007622.2	0.436629	7.68e-19	postive
EIF4E	LINC01278	0.469316	6.98e-22	postive
EIF4E	NIFK-AS1	0.450827	4.02e-20	postive
EIF4E	AC107959.3	0.454684	1.76e-20	postive
EIF4E	AC018410.1	0.441893	2.61e-19	postive
EIF4E	AC016590.2	0.414337	6.01e-17	postive
EIF4E	AC022150.2	0.42867	3.78e-18	postive
EIF4E	AC074138.1	0.424672	8.29e-18	postive
EIF4E	LINC00539	0.405495	3.1e-16	postive
EIF4E	AC108010.1	0.424759	8.15e-18	postive
EIF4E	AL049840.4	0.579211	6.87e-35	postive
EIF4E	LINC01772	0.439055	4.68e-19	postive
EIF4E	RASAL2-AS1	0.438971	4.77e-19	postive
EIF4E	MFF-DT	0.551918	3.36e-31	postive
EIF4E	AL078644.1	0.504322	1.6e-25	postive
EIF4E	LINC00294	0.407467	2.16e-16	postive
EIF4E	AL049840.3	0.581433	3.32e-35	postive
EIF4E	NUTM2A-AS1	0.467987	9.42e-22	postive
EIF4E	AC105339.2	0.490432	4.99e-24	postive
EIF4E	AC096586.2	0.406921	2.39e-16	postive
EIF4E	SAP30L-AS1	0.438956	4.78e-19	postive
EIF4E	AC096992.2	0.433806	1.36e-18	postive
EIF4E	MIR4453HG	0.505263	1.26e-25	postive
EIF4E	SRD5A3-AS1	0.488995	7.06e-24	postive
EIF4E	AL122035.1	0.550026	5.88e-31	postive
EIF4E	FAM66C	0.412607	8.32e-17	postive
EIF4E	AC012313.5	0.414499	5.83e-17	postive
EIF4E	AC232271.1	0.459292	6.48e-21	postive
EIF4E	AP001001.1	0.430011	2.9e-18	postive
EIF4E	AC005562.1	0.556898	7.55e-32	postive
EIF4E	HCP5	0.42615	6.21e-18	postive
EIF4E	AL606489.1	0.422901	1.17e-17	postive
EIF4E	AC100861.1	0.435996	8.73e-19	postive
EIF4E	XPC-AS1	0.416356	4.1e-17	postive
EIF4E	LINC00641	0.466662	1.27e-21	postive
EIF4E	AC026412.3	0.497258	9.37e-25	postive
EIF4E	CTBP1-DT	0.58846	3.21e-36	postive
EIF4E	NCK1-DT	0.417809	3.11e-17	postive
EIF4E	HCG18	0.562862	1.22e-32	postive
EIF4E	AC010834.3	0.555025	1.33e-31	postive
EIF4E	AC005670.3	0.405531	3.08e-16	postive
EIF4E	AC008764.2	0.481797	3.92e-23	postive
EIF4E	AC245060.2	0.44158	2.79e-19	postive
EIF4E	AC120114.1	0.442498	2.31e-19	postive
EIF4E	NFYC-AS1	0.502375	2.61e-25	postive
EIF4E	AP001469.2	0.454992	1.65e-20	postive
EIF4E	AC116535.1	0.406311	2.67e-16	postive
EIF4E	AC104532.2	0.421158	1.64e-17	postive
EIF4E	DUBR	0.427781	4.51e-18	postive
EIF4E	NRAV	0.574002	3.7e-34	postive
EIF4E	TAPT1-AS1	0.424782	8.11e-18	postive
EIF4E	BTG3-AS1	0.498517	6.85e-25	postive
EIF4E	LINC00863	0.40468	3.6e-16	postive
EIF4E	AC074117.1	0.4482	7.01e-20	postive
EIF4E	AL354989.1	0.411654	9.94e-17	postive
EIF4E	PTOV1-AS1	0.426431	5.88e-18	postive
EIF4E	AC010186.3	0.479306	7.03e-23	postive
EIF4E	LINC01515	0.462007	3.57e-21	postive
EIF4E	AL928654.1	0.436271	8.26e-19	postive
EIF4E	AL121603.2	0.495633	1.4e-24	postive
EIF4E	AC000123.1	0.447936	7.41e-20	postive
EIF4E	AC008115.3	0.400557	7.6e-16	postive
EIF4E	AC114956.2	0.448399	6.72e-20	postive
EIF4E	AC012467.2	0.483502	2.62e-23	postive
EIF4E	AC078883.1	0.45451	1.83e-20	postive
EIF4E	THAP9-AS1	0.555957	1e-31	postive
EIF4E	AL049869.2	0.45187	3.22e-20	postive
EIF4E	AC079921.1	0.45082	4.03e-20	postive
EIF4E	STX18-AS1	0.503334	2.05e-25	postive
EIF4E	WAC-AS1	0.472876	3.11e-22	postive
EIF4E	FRMD6-AS1	0.413745	6.72e-17	postive
EIF4E	AL133227.1	0.416284	4.16e-17	postive
EIF4E	AC008124.1	0.535971	3.38e-29	postive
EIF4E	LINC00265	0.439309	4.45e-19	postive
EIF4E	AL118506.1	0.479121	7.34e-23	postive
EIF4E	CR936218.1	0.461748	3.78e-21	postive
EIF4E	AC022211.1	0.406849	2.42e-16	postive
EIF4E	SBF2-AS1	0.493681	2.26e-24	postive
EIF4E	ZEB1-AS1	0.522857	1.25e-27	postive
EIF4E	NRSN2-AS1	0.46239	3.28e-21	postive
EIF4E	AC015849.3	0.421281	1.6e-17	postive
EIF4E	AC092910.3	0.459819	5.77e-21	postive
EIF4E	AL132639.2	0.434023	1.3e-18	postive
EIF4E	PITRM1-AS1	0.46528	1.73e-21	postive
EIF4E	AL606534.1	0.434055	1.29e-18	postive
EIF4E	MKLN1-AS	0.468651	8.11e-22	postive
EIF4E	ASH1L-AS1	0.455808	1.38e-20	postive
EIF4E	AC068790.2	0.420926	1.71e-17	postive
EIF4E	AC004943.2	0.419251	2.36e-17	postive
EIF4E	AP001453.2	0.435453	9.74e-19	postive
EIF4E	LINC01011	0.422679	1.22e-17	postive
EIF4E	AL590705.3	0.416283	4.16e-17	postive
EIF4E	ARAP1-AS2	0.471678	4.08e-22	postive
EIF4E	ZKSCAN7-AS1	0.484459	2.09e-23	postive
EIF4E	AC125257.1	0.480975	4.76e-23	postive
EIF4E	AP003486.1	0.465366	1.69e-21	postive
EIF4E	Z98884.2	0.46034	5.15e-21	postive
EIF4E	AC004908.1	0.422956	1.16e-17	postive
EIF4E	LINC01521	0.490649	4.73e-24	postive
EIF4E	AL031600.1	0.419336	2.32e-17	postive
EIF4E	AC004908.2	0.413247	7.38e-17	postive
EIF4E	RNF216P1	0.467485	1.05e-21	postive
EIF4E	AP003392.1	0.482592	3.25e-23	postive
EIF4E	AC018690.1	0.48397	2.35e-23	postive
EIF4E	ZNF32-AS2	0.476377	1.39e-22	postive
EIF4E	AC024075.3	0.433937	1.32e-18	postive
EIF4E	FBXL19-AS1	0.517814	4.83e-27	postive
EIF4E	AC005253.1	0.417143	3.53e-17	postive
EIF4E	AC018695.4	0.402927	4.95e-16	postive
EIF4E	AC021078.1	0.407174	2.28e-16	postive
EIF4E	KANSL1L-AS1	0.405219	3.26e-16	postive
EIF4E	AC096733.2	0.527239	3.81e-28	postive
EIF4E	AL645941.1	0.429411	3.27e-18	postive
EIF4E	LINC01876	0.418082	2.95e-17	postive
EIF4E	Z92544.1	0.424493	8.58e-18	postive
EIF4E	PSMA3-AS1	0.470307	5.58e-22	postive
EIF4E	AC139887.2	0.449886	4.91e-20	postive
EIF4E	AC115618.2	0.503434	2e-25	postive
EIF4E	AL442125.2	0.426123	6.24e-18	postive
EIF4E	LINC00909	0.530914	1.39e-28	postive
EIF4E	AL360270.1	0.44144	2.87e-19	postive
EIF4E	AC007390.1	0.438902	4.83e-19	postive
EIF4E	AC019205.1	0.412935	7.82e-17	postive
EIF4E	TMCO1-AS1	0.408284	1.86e-16	postive
EIF4E	PKD1P6-NPIPP1	0.441535	2.82e-19	postive
EIF4E	LINC00630	0.622592	1.61e-41	postive
EIF4E	ENTPD1-AS1	0.522602	1.34e-27	postive
EIF4E	SEC24B-AS1	0.506504	9.16e-26	postive
EIF4E	Z68871.1	0.570327	1.19e-33	postive
EIF4E	AC073254.1	0.478467	8.55e-23	postive
EIF4E	AP001372.2	0.46649	1.32e-21	postive
EIF4E	STARD4-AS1	0.416745	3.81e-17	postive
EIF4E	GMDS-DT	0.481785	3.93e-23	postive
EIF4E	AC027097.1	0.414614	5.71e-17	postive
EIF4E	AC025766.1	0.41946	2.27e-17	postive
EIF4E	REPIN1-AS1	0.433286	1.51e-18	postive
EIF4E	AC004771.4	0.426288	6.04e-18	postive
EIF4E	TRAF3IP2-AS1	0.518975	3.55e-27	postive
EIF4E	AC016747.1	0.402257	5.59e-16	postive
EIF4E	Z97989.1	0.410429	1.25e-16	postive
EIF4E	AC011815.1	0.441929	2.6e-19	postive
EIF4E	AL353796.1	0.407155	2.29e-16	postive
EIF4E	EIF3J-DT	0.524857	7.3e-28	postive
EIF4E	MCM3AP-AS1	0.562007	1.59e-32	postive
EIF4E	LINC00205	0.427711	4.57e-18	postive
EIF4E	HMGN3-AS1	0.402969	4.92e-16	postive
EIF4E	AL022157.1	0.417427	3.35e-17	postive
EIF4E	AC008969.1	0.508099	6.09e-26	postive
EIF4E	AC011476.3	0.457326	9.95e-21	postive
EIF4E	LINC00847	0.47874	8.03e-23	postive
EIF4E	AC005261.1	0.422762	1.2e-17	postive
EIF4E	AC145098.1	0.435079	1.05e-18	postive
EIF4E	C2orf49-DT	0.439951	3.9e-19	postive
EIF4E	AP005899.1	0.476006	1.51e-22	postive
EIF4E	AC092295.2	0.45618	1.28e-20	postive
EIF4E	AC127024.4	0.415375	4.94e-17	postive
EIF4E	ARRDC3-AS1	0.427395	4.86e-18	postive
EIF4E	SMG7-AS1	0.402328	5.52e-16	postive
EIF4E	LINC01094	0.41955	2.23e-17	postive
EIF4E	RNF213-AS1	0.495613	1.41e-24	postive
EIF4E	AC004596.1	0.508929	4.92e-26	postive
EIF4E	AC000068.1	0.439712	4.09e-19	postive
EIF4E	AC092614.1	0.578241	9.42e-35	postive
EIF4E	LINC00216	0.45815	8.31e-21	postive
EIF4E	AC026356.1	0.507906	6.4e-26	postive
EIF4E	AC099850.3	0.548378	9.55e-31	postive
EIF4E	AC024075.1	0.50039	4.3e-25	postive
EIF4E	AL356481.1	0.429074	3.49e-18	postive
EIF4E	FAM111A-DT	0.597593	1.41e-37	postive
EIF4E	AC005070.3	0.513934	1.34e-26	postive
EIF4E	AC073046.1	0.546874	1.48e-30	postive
EIF4E	AL031670.1	0.473463	2.72e-22	postive
EIF4E	WARS2-AS1	0.477341	1.11e-22	postive
EIF4E	AL031985.3	0.425827	6.61e-18	postive
EIF4E	AL442125.1	0.447982	7.34e-20	postive
EIF4E	AC019080.1	0.431376	2.21e-18	postive
EIF4E	AC091057.1	0.560911	2.23e-32	postive
EIF4E	AC022211.2	0.414923	5.38e-17	postive
EIF4E	ABALON	0.524681	7.66e-28	postive
EIF4E	AC109460.2	0.439821	4e-19	postive
EIF4E	STARD7-AS1	0.49723	9.43e-25	postive
EIF4E	ANKRD10-IT1	0.475204	1.82e-22	postive
EIF4E	AC129510.1	0.425228	7.44e-18	postive
EIF4E2	DSCR9	0.400036	8.35e-16	postive
EIF4E2	AL136038.4	0.42924	3.38e-18	postive
EIF4E2	RPL37A-DT	0.482573	3.27e-23	postive
EIF4E2	CCNT2-AS1	0.453048	2.5e-20	postive
EIF4E2	AL049840.5	0.500324	4.37e-25	postive
EIF4E2	AC138207.2	0.491263	4.08e-24	postive
EIF4E2	AC010969.2	0.53599	3.36e-29	postive
EIF4E2	AL136531.1	0.489038	6.99e-24	postive
EIF4E2	SREBF2-AS1	0.470574	5.25e-22	postive
EIF4E2	AC139768.1	0.410867	1.15e-16	postive
EIF4E2	AC010761.1	0.404304	3.86e-16	postive
EIF4E2	PITPNA-AS1	0.455503	1.48e-20	postive
EIF4E2	SLC30A6-DT	0.437323	6.67e-19	postive
EIF4E2	TMCC1-AS1	0.433408	1.47e-18	postive
EIF4E2	RPARP-AS1	0.405527	3.09e-16	postive
EIF4E2	AL121772.3	0.403655	4.34e-16	postive
EIF4E2	AP001469.3	0.477842	9.89e-23	postive
EIF4E2	NIFK-AS1	0.476206	1.45e-22	postive
EIF4E2	AC145207.5	0.527401	3.65e-28	postive
EIF4E2	THUMPD3-AS1	0.41854	2.71e-17	postive
EIF4E2	ARHGEF2-AS2	0.40711	2.31e-16	postive
EIF4E2	ZNF529-AS1	0.429486	3.22e-18	postive
EIF4E2	AC127024.5	0.452507	2.81e-20	postive
EIF4E2	AP000704.1	0.450468	4.34e-20	postive
EIF4E2	MFF-DT	0.439772	4.05e-19	postive
EIF4E2	AL078644.1	0.401066	6.94e-16	postive
EIF4E2	SNHG20	0.406755	2.46e-16	postive
EIF4E2	NUTM2A-AS1	0.462312	3.34e-21	postive
EIF4E2	JMJD1C-AS1	0.507688	6.76e-26	postive
EIF4E2	AC020915.2	0.509348	4.41e-26	postive
EIF4E2	ZFAS1	0.425022	7.74e-18	postive
EIF4E2	NCK1-DT	0.427465	4.8e-18	postive
EIF4E2	HCG18	0.458177	8.27e-21	postive
EIF4E2	ZBTB11-AS1	0.442497	2.31e-19	postive
EIF4E2	DNAJC9-AS1	0.433137	1.55e-18	postive
EIF4E2	DDX11-AS1	0.457445	9.69e-21	postive
EIF4E2	GIHCG	0.526104	5.2e-28	postive
EIF4E2	NRAV	0.428723	3.74e-18	postive
EIF4E2	AC026401.3	0.480623	5.17e-23	postive
EIF4E2	PTOV1-AS1	0.410424	1.25e-16	postive
EIF4E2	AC112491.1	0.402468	5.38e-16	postive
EIF4E2	BACE1-AS	0.408694	1.72e-16	postive
EIF4E2	AP001505.1	0.412198	8.98e-17	postive
EIF4E2	AC022007.1	0.436479	7.92e-19	postive
EIF4E2	AC020658.4	0.402623	5.24e-16	postive
EIF4E2	AL133215.2	0.411558	1.01e-16	postive
EIF4E2	PANK2-AS1	0.432114	1.91e-18	postive
EIF4E2	CYTOR	0.491189	4.15e-24	postive
EIF4E2	ASH1L-AS1	0.429347	3.31e-18	postive
EIF4E2	PPP4R3B-DT	0.458968	6.96e-21	postive
EIF4E2	AL031673.1	0.44095	3.18e-19	postive
EIF4E2	SNHG8	0.411942	9.42e-17	postive
EIF4E2	NOP14-AS1	0.432857	1.64e-18	postive
EIF4E2	LINC01138	0.447597	7.96e-20	postive
EIF4E2	RNF216P1	0.422057	1.38e-17	postive
EIF4E2	AC012063.1	0.461261	4.21e-21	postive
EIF4E2	TTLL1-AS1	0.430443	2.66e-18	postive
EIF4E2	GPRC5D-AS1	0.548155	1.02e-30	postive
EIF4E2	AC004816.1	0.435634	9.4e-19	postive
EIF4E2	AL138762.1	0.427007	5.25e-18	postive
EIF4E2	AC073254.1	0.451988	3.14e-20	postive
EIF4E2	AC092354.2	0.426813	5.45e-18	postive
EIF4E2	PXN-AS1	0.529579	2.01e-28	postive
EIF4E2	AC016747.1	0.472022	3.78e-22	postive
EIF4E2	LINC00205	0.412955	7.79e-17	postive
EIF4E2	IDH1-AS1	0.485875	1.49e-23	postive
EIF4E2	AC008915.2	0.412622	8.3e-17	postive
EIF4E2	AC011468.1	0.418926	2.51e-17	postive
EIF4E2	TRIM52-AS1	0.421581	1.51e-17	postive
EIF4E2	AL035461.2	0.473787	2.52e-22	postive
EIF4E2	AL008729.1	0.407754	2.05e-16	postive
EIF4E2	AC009961.1	0.45182	3.25e-20	postive
EIF4E2	AC005261.3	0.477433	1.09e-22	postive
EIF4E2	MAPKAPK5-AS1	0.489072	6.93e-24	postive
EIF4E2	SUV39H2-DT	0.405857	2.9e-16	postive
EIF4E2	AC099850.3	0.419557	2.23e-17	postive
EIF4E2	AC004801.6	0.428982	3.55e-18	postive
EIF4E2	AC135178.6	0.445876	1.14e-19	postive
EIF4E2	STARD7-AS1	0.579729	5.8e-35	postive
EIF4E2	SNHG30	0.45584	1.37e-20	postive
EIF4E2	MIR4435-2HG	0.472761	3.19e-22	postive
EIF4E3	AC004067.1	0.462832	2.97e-21	postive
EIF4E3	AP000787.1	0.402176	5.68e-16	postive
EIF4E3	AL122035.1	0.429547	3.18e-18	postive
EIF4E3	HCP5	0.443971	1.7e-19	postive
EIF4E3	AC145098.1	0.41631	4.14e-17	postive
EIF4G3	AC133550.3	0.429605	3.14e-18	postive
EIF4G3	LINC02035	0.439791	4.03e-19	postive
EIF4G3	AC037459.2	0.457293	1e-20	postive
EIF4G3	AC004771.2	0.457372	9.85e-21	postive
EIF4G3	CHROMR	0.420993	1.69e-17	postive
EIF4G3	AC004067.1	0.461263	4.21e-21	postive
EIF4G3	MKNK1-AS1	0.426801	5.46e-18	postive
EIF4G3	AC034102.6	0.492162	3.28e-24	postive
EIF4G3	AL031714.1	0.49937	5.54e-25	postive
EIF4G3	AL049840.2	0.452559	2.78e-20	postive
EIF4G3	NPTN-IT1	0.451282	3.65e-20	postive
EIF4G3	AP001107.1	0.465105	1.8e-21	postive
EIF4G3	PRKCZ-AS1	0.421554	1.52e-17	postive
EIF4G3	AL031282.2	0.553882	1.87e-31	postive
EIF4G3	UBE2Q1-AS1	0.415325	4.99e-17	postive
EIF4G3	YEATS2-AS1	0.484769	1.94e-23	postive
EIF4G3	AC007622.2	0.456739	1.13e-20	postive
EIF4G3	LINC01278	0.478531	8.42e-23	postive
EIF4G3	AC090587.1	0.441073	3.1e-19	postive
EIF4G3	AC108010.1	0.479101	7.38e-23	postive
EIF4G3	LINC01376	0.418576	2.69e-17	postive
EIF4G3	AL049840.4	0.432111	1.91e-18	postive
EIF4G3	PSMD6-AS2	0.42154	1.52e-17	postive
EIF4G3	LINC01772	0.561767	1.71e-32	postive
EIF4G3	AP000640.1	0.432914	1.62e-18	postive
EIF4G3	MFF-DT	0.449914	4.88e-20	postive
EIF4G3	LINC00294	0.461506	3.99e-21	postive
EIF4G3	ACAP2-IT1	0.415197	5.11e-17	postive
EIF4G3	AL049840.3	0.45596	1.34e-20	postive
EIF4G3	AC105339.2	0.417722	3.16e-17	postive
EIF4G3	AL354892.3	0.4541	2e-20	postive
EIF4G3	SAP30L-AS1	0.409197	1.57e-16	postive
EIF4G3	MIR4453HG	0.413662	6.82e-17	postive
EIF4G3	AC245140.2	0.402581	5.27e-16	postive
EIF4G3	AL122035.1	0.550792	4.69e-31	postive
EIF4G3	AL450998.2	0.45743	9.72e-21	postive
EIF4G3	AC005562.1	0.489112	6.86e-24	postive
EIF4G3	ECI2-DT	0.488963	7.11e-24	postive
EIF4G3	AL606489.1	0.403302	4.63e-16	postive
EIF4G3	AC100861.1	0.408081	1.93e-16	postive
EIF4G3	XPC-AS1	0.454896	1.68e-20	postive
EIF4G3	LINC00641	0.434469	1.19e-18	postive
EIF4G3	AC026412.3	0.544661	2.82e-30	postive
EIF4G3	CTBP1-DT	0.423852	9.72e-18	postive
EIF4G3	SMIM15-AS1	0.407906	1.99e-16	postive
EIF4G3	AC010834.3	0.496621	1.1e-24	postive
EIF4G3	AC005670.3	0.439484	4.29e-19	postive
EIF4G3	AC066613.1	0.406549	2.56e-16	postive
EIF4G3	AC008764.2	0.439686	4.12e-19	postive
EIF4G3	BACH1-IT1	0.412898	7.88e-17	postive
EIF4G3	AC245060.2	0.413995	6.41e-17	postive
EIF4G3	AC120114.1	0.44174	2.7e-19	postive
EIF4G3	NFYC-AS1	0.412992	7.74e-17	postive
EIF4G3	AC138028.4	0.432186	1.88e-18	postive
EIF4G3	AC004461.2	0.405859	2.9e-16	postive
EIF4G3	NRAV	0.447518	8.1e-20	postive
EIF4G3	BTG3-AS1	0.442113	2.5e-19	postive
EIF4G3	PTOV1-AS1	0.431545	2.14e-18	postive
EIF4G3	AC010186.3	0.404144	3.97e-16	postive
EIF4G3	ZDHHC20-IT1	0.402236	5.62e-16	postive
EIF4G3	AC000123.1	0.457898	8.78e-21	postive
EIF4G3	AC008115.3	0.405094	3.34e-16	postive
EIF4G3	AC114956.2	0.484816	1.92e-23	postive
EIF4G3	AC245060.6	0.433047	1.58e-18	postive
EIF4G3	THAP9-AS1	0.445056	1.36e-19	postive
EIF4G3	SSBP3-AS1	0.407327	2.22e-16	postive
EIF4G3	STX18-AS1	0.436167	8.43e-19	postive
EIF4G3	FRMD6-AS1	0.424686	8.27e-18	postive
EIF4G3	LINC00265	0.534325	5.37e-29	postive
EIF4G3	AL118506.1	0.468588	8.23e-22	postive
EIF4G3	AL031717.1	0.423035	1.14e-17	postive
EIF4G3	CR936218.1	0.483498	2.62e-23	postive
EIF4G3	AC009133.1	0.403166	4.74e-16	postive
EIF4G3	AC022211.1	0.410827	1.16e-16	postive
EIF4G3	AL139287.1	0.467205	1.12e-21	postive
EIF4G3	ZEB1-AS1	0.427841	4.45e-18	postive
EIF4G3	NRSN2-AS1	0.483169	2.84e-23	postive
EIF4G3	AC092910.3	0.42037	1.91e-17	postive
EIF4G3	PITRM1-AS1	0.403191	4.72e-16	postive
EIF4G3	AL606534.1	0.404009	4.07e-16	postive
EIF4G3	ITPR1-DT	0.406414	2.62e-16	postive
EIF4G3	MKLN1-AS	0.474715	2.04e-22	postive
EIF4G3	MED8-AS1	0.442764	2.18e-19	postive
EIF4G3	AC004943.2	0.455187	1.58e-20	postive
EIF4G3	ARAP1-AS2	0.480813	4.94e-23	postive
EIF4G3	ZKSCAN7-AS1	0.434541	1.17e-18	postive
EIF4G3	NARF-IT1	0.411051	1.11e-16	postive
EIF4G3	AL109811.1	0.420122	2e-17	postive
EIF4G3	Z98884.2	0.442356	2.38e-19	postive
EIF4G3	LINC01521	0.415689	4.66e-17	postive
EIF4G3	AL031600.1	0.437217	6.82e-19	postive
EIF4G3	AC011466.1	0.403788	4.24e-16	postive
EIF4G3	LINC01001	0.434631	1.15e-18	postive
EIF4G3	AC018690.1	0.435483	9.69e-19	postive
EIF4G3	ZNF32-AS2	0.404195	3.93e-16	postive
EIF4G3	AC007216.4	0.412359	8.72e-17	postive
EIF4G3	RHOA-IT1	0.401439	6.48e-16	postive
EIF4G3	AC005253.1	0.440236	3.68e-19	postive
EIF4G3	AC021078.1	0.42978	3.03e-18	postive
EIF4G3	Z92544.1	0.410656	1.2e-16	postive
EIF4G3	AC139887.2	0.43623	8.33e-19	postive
EIF4G3	AC115618.2	0.486831	1.19e-23	postive
EIF4G3	LINC00909	0.438074	5.72e-19	postive
EIF4G3	AC007390.1	0.434952	1.08e-18	postive
EIF4G3	AC019205.1	0.426841	5.42e-18	postive
EIF4G3	LINC01355	0.449971	4.82e-20	postive
EIF4G3	PKD1P6-NPIPP1	0.424754	8.16e-18	postive
EIF4G3	LINC00630	0.59687	1.82e-37	postive
EIF4G3	ENTPD1-AS1	0.434203	1.25e-18	postive
EIF4G3	Z68871.1	0.586576	6.04e-36	postive
EIF4G3	AP001372.2	0.466637	1.28e-21	postive
EIF4G3	TRAF3IP2-AS1	0.436287	8.23e-19	postive
EIF4G3	LINC01572	0.44185	2.64e-19	postive
EIF4G3	MCM3AP-AS1	0.434453	1.19e-18	postive
EIF4G3	AC012313.1	0.452908	2.58e-20	postive
EIF4G3	AC022973.5	0.410616	1.21e-16	postive
EIF4G3	AC145098.1	0.400741	7.35e-16	postive
EIF4G3	MID1IP1-AS1	0.436268	8.26e-19	postive
EIF4G3	ARRDC3-AS1	0.430655	2.55e-18	postive
EIF4G3	AC012254.3	0.411734	9.8e-17	postive
EIF4G3	RNF213-AS1	0.460713	4.75e-21	postive
EIF4G3	AC068580.1	0.4127	8.17e-17	postive
EIF4G3	AC092614.1	0.474463	2.16e-22	postive
EIF4G3	LINC00216	0.451812	3.26e-20	postive
EIF4G3	AC026356.1	0.461946	3.62e-21	postive
EIF4G3	AC099850.3	0.487896	9.19e-24	postive
EIF4G3	AC024075.1	0.455756	1.4e-20	postive
EIF4G3	AL356481.1	0.433036	1.59e-18	postive
EIF4G3	FAM111A-DT	0.487683	9.68e-24	postive
EIF4G3	AC073046.1	0.468504	8.38e-22	postive
EIF4G3	AL031670.1	0.420865	1.73e-17	postive
EIF4G3	AC008735.4	0.459375	6.36e-21	postive
EIF4G3	CENATAC-DT	0.407048	2.33e-16	postive
EIF4G3	WARS2-AS1	0.453296	2.37e-20	postive
EIF4G3	AL031985.3	0.464892	1.88e-21	postive
EIF4G3	AP002490.1	0.413088	7.6e-17	postive
EIF4G3	AC019080.1	0.46034	5.15e-21	postive
EIF4G3	AC010973.1	0.402511	5.34e-16	postive
EIF4G3	AC091057.1	0.475422	1.73e-22	postive
EIF4G3	KDM2B-DT	0.423385	1.06e-17	postive
EIF4G3	ABALON	0.413883	6.55e-17	postive
EIF4G3	AC109460.2	0.456032	1.32e-20	postive
EIF4G3	AC006547.1	0.413584	6.93e-17	postive
EIF4G3	STARD7-AS1	0.403653	4.34e-16	postive
EIF4G3	AC129510.1	0.403449	4.51e-16	postive
GEMIN5	AL603839.2	0.4551	1.61e-20	postive
GEMIN5	AL591684.2	0.407053	2.33e-16	postive
GEMIN5	KTN1-AS1	0.491604	3.75e-24	postive
GEMIN5	AC025031.4	0.419182	2.39e-17	postive
GEMIN5	AC067852.3	0.419999	2.05e-17	postive
GEMIN5	NOP53-AS1	0.430194	2.8e-18	postive
GEMIN5	LINC02035	0.444779	1.44e-19	postive
GEMIN5	AC006026.3	0.441252	2.98e-19	postive
GEMIN5	AC037459.2	0.411926	9.45e-17	postive
GEMIN5	AC004771.2	0.462439	3.24e-21	postive
GEMIN5	AL662791.1	0.433364	1.48e-18	postive
GEMIN5	AL031714.1	0.408242	1.87e-16	postive
GEMIN5	CCDC18-AS1	0.409587	1.46e-16	postive
GEMIN5	LINC02100	0.405808	2.93e-16	postive
GEMIN5	SOS1-IT1	0.412265	8.87e-17	postive
GEMIN5	AC016888.1	0.476342	1.4e-22	postive
GEMIN5	AL049796.1	0.453658	2.2e-20	postive
GEMIN5	ZNF346-IT1	0.450884	3.97e-20	postive
GEMIN5	LINC00997	0.402631	5.23e-16	postive
GEMIN5	BCDIN3D-AS1	0.463306	2.68e-21	postive
GEMIN5	AC008764.8	0.413614	6.89e-17	postive
GEMIN5	AC006252.1	0.468213	8.95e-22	postive
GEMIN5	AL358115.1	0.463346	2.65e-21	postive
GEMIN5	AL031282.2	0.422574	1.25e-17	postive
GEMIN5	UBE2Q1-AS1	0.437119	6.95e-19	postive
GEMIN5	TMCC1-AS1	0.44954	5.28e-20	postive
GEMIN5	YEATS2-AS1	0.453415	2.31e-20	postive
GEMIN5	LINC02709	0.44739	8.32e-20	postive
GEMIN5	LINC01278	0.528576	2.64e-28	postive
GEMIN5	AC124312.3	0.409013	1.62e-16	postive
GEMIN5	AC078795.1	0.401251	6.71e-16	postive
GEMIN5	NIFK-AS1	0.457894	8.79e-21	postive
GEMIN5	HCG15	0.492301	3.17e-24	postive
GEMIN5	AC099850.1	0.459309	6.46e-21	postive
GEMIN5	AC138035.1	0.44658	9.86e-20	postive
GEMIN5	AC107959.3	0.460688	4.77e-21	postive
GEMIN5	AC090587.1	0.445936	1.13e-19	postive
GEMIN5	AC108010.1	0.402207	5.64e-16	postive
GEMIN5	AC009237.14	0.49568	1.38e-24	postive
GEMIN5	AC108463.2	0.435953	8.81e-19	postive
GEMIN5	AL049840.4	0.518172	4.39e-27	postive
GEMIN5	LINC01772	0.420766	1.77e-17	postive
GEMIN5	RASAL2-AS1	0.441574	2.79e-19	postive
GEMIN5	MFF-DT	0.575443	2.33e-34	postive
GEMIN5	AL078644.1	0.480681	5.1e-23	postive
GEMIN5	LINC00294	0.49462	1.8e-24	postive
GEMIN5	SNHG20	0.457317	9.97e-21	postive
GEMIN5	AL049840.3	0.524781	7.45e-28	postive
GEMIN5	AP000873.1	0.437464	6.48e-19	postive
GEMIN5	NUTM2A-AS1	0.509232	4.55e-26	postive
GEMIN5	AC105339.2	0.488148	8.66e-24	postive
GEMIN5	SAP30L-AS1	0.562265	1.47e-32	postive
GEMIN5	MIR4453HG	0.40124	6.72e-16	postive
GEMIN5	AC144548.1	0.41266	8.24e-17	postive
GEMIN5	AC007405.3	0.446091	1.09e-19	postive
GEMIN5	AC011921.1	0.44875	6.25e-20	postive
GEMIN5	FAM66C	0.449399	5.44e-20	postive
GEMIN5	TTC23L-AS1	0.400042	8.34e-16	postive
GEMIN5	AC005562.1	0.621019	2.92e-41	postive
GEMIN5	ECI2-DT	0.417867	3.08e-17	postive
GEMIN5	AL606489.1	0.489119	6.85e-24	postive
GEMIN5	AC100861.1	0.431763	2.05e-18	postive
GEMIN5	AL445231.1	0.442513	2.3e-19	postive
GEMIN5	XPC-AS1	0.421522	1.53e-17	postive
GEMIN5	LINC00641	0.401611	6.29e-16	postive
GEMIN5	AC026412.3	0.486542	1.27e-23	postive
GEMIN5	CTBP1-DT	0.553451	2.13e-31	postive
GEMIN5	NCK1-DT	0.503656	1.89e-25	postive
GEMIN5	SMIM15-AS1	0.423739	9.94e-18	postive
GEMIN5	Z99943.1	0.449419	5.42e-20	postive
GEMIN5	HCG18	0.618217	8.36e-41	postive
GEMIN5	AC010834.3	0.501009	3.68e-25	postive
GEMIN5	AC005670.3	0.578031	1.01e-34	postive
GEMIN5	ZBTB11-AS1	0.462627	3.11e-21	postive
GEMIN5	AC087294.1	0.400997	7.02e-16	postive
GEMIN5	DNAJC9-AS1	0.414971	5.33e-17	postive
GEMIN5	CTC-338M12.4	0.523981	9.25e-28	postive
GEMIN5	DDX11-AS1	0.422157	1.35e-17	postive
GEMIN5	AC120114.1	0.521834	1.65e-27	postive
GEMIN5	NFYC-AS1	0.427492	4.77e-18	postive
GEMIN5	NDUFB2-AS1	0.466601	1.29e-21	postive
GEMIN5	AP001469.2	0.467205	1.12e-21	postive
GEMIN5	DUBR	0.459862	5.72e-21	postive
GEMIN5	NRAV	0.585738	7.99e-36	postive
GEMIN5	AC124283.2	0.43256	1.74e-18	postive
GEMIN5	BTG3-AS1	0.437813	6.04e-19	postive
GEMIN5	AC091965.1	0.415569	4.76e-17	postive
GEMIN5	LINC00863	0.424693	8.25e-18	postive
GEMIN5	AC074117.1	0.433063	1.58e-18	postive
GEMIN5	AC009121.2	0.417169	3.52e-17	postive
GEMIN5	LINC00471	0.469333	6.95e-22	postive
GEMIN5	AL121574.1	0.455119	1.6e-20	postive
GEMIN5	PTOV1-AS1	0.469137	7.27e-22	postive
GEMIN5	LINC01515	0.511429	2.58e-26	postive
GEMIN5	ASB16-AS1	0.471302	4.45e-22	postive
GEMIN5	AL928654.1	0.476411	1.38e-22	postive
GEMIN5	AC000123.1	0.501089	3.61e-25	postive
GEMIN5	AC114956.2	0.413474	7.07e-17	postive
GEMIN5	AC012467.2	0.496897	1.02e-24	postive
GEMIN5	CAPN10-DT	0.404566	3.68e-16	postive
GEMIN5	AP000487.1	0.429915	2.95e-18	postive
GEMIN5	WAC-AS1	0.505223	1.27e-25	postive
GEMIN5	PTPRG-AS1	0.419616	2.2e-17	postive
GEMIN5	C2CD4D-AS1	0.408618	1.75e-16	postive
GEMIN5	LINC00265	0.410029	1.35e-16	postive
GEMIN5	AC027228.2	0.441496	2.84e-19	postive
GEMIN5	AL118506.1	0.457276	1.01e-20	postive
GEMIN5	SNHG4	0.54783	1.12e-30	postive
GEMIN5	CR936218.1	0.445584	1.21e-19	postive
GEMIN5	SBF2-AS1	0.481849	3.87e-23	postive
GEMIN5	ZEB1-AS1	0.437169	6.88e-19	postive
GEMIN5	AC139795.2	0.418553	2.7e-17	postive
GEMIN5	NRSN2-AS1	0.421424	1.56e-17	postive
GEMIN5	KDM4A-AS1	0.417069	3.58e-17	postive
GEMIN5	AC107068.1	0.425745	6.72e-18	postive
GEMIN5	AC092910.3	0.472977	3.04e-22	postive
GEMIN5	AL132639.2	0.413904	6.52e-17	postive
GEMIN5	AL121890.4	0.44026	3.66e-19	postive
GEMIN5	MKLN1-AS	0.554839	1.4e-31	postive
GEMIN5	ASH1L-AS1	0.429889	2.97e-18	postive
GEMIN5	AC005540.1	0.40304	4.85e-16	postive
GEMIN5	AP000759.1	0.439352	4.41e-19	postive
GEMIN5	AC114763.1	0.545214	2.4e-30	postive
GEMIN5	AC004943.2	0.477154	1.16e-22	postive
GEMIN5	TBC1D8-AS1	0.492045	3.37e-24	postive
GEMIN5	LINC01011	0.417669	3.2e-17	postive
GEMIN5	AC243919.2	0.415561	4.77e-17	postive
GEMIN5	AL590705.3	0.430207	2.79e-18	postive
GEMIN5	ARAP1-AS2	0.428079	4.25e-18	postive
GEMIN5	ZKSCAN7-AS1	0.404604	3.65e-16	postive
GEMIN5	AC125257.1	0.566429	4.05e-33	postive
GEMIN5	AC004908.1	0.429087	3.48e-18	postive
GEMIN5	LINC01521	0.44061	3.41e-19	postive
GEMIN5	GHET1	0.409129	1.59e-16	postive
GEMIN5	MCPH1-AS1	0.459831	5.76e-21	postive
GEMIN5	RNF216P1	0.539871	1.12e-29	postive
GEMIN5	AC016065.1	0.411799	9.68e-17	postive
GEMIN5	AC018690.1	0.492996	2.67e-24	postive
GEMIN5	ZNF32-AS2	0.461561	3.94e-21	postive
GEMIN5	AP003390.1	0.446465	1.01e-19	postive
GEMIN5	AC007216.4	0.402834	5.04e-16	postive
GEMIN5	FBXL19-AS1	0.429526	3.19e-18	postive
GEMIN5	AC005253.1	0.423094	1.13e-17	postive
GEMIN5	AC068025.1	0.435899	8.91e-19	postive
GEMIN5	AC021078.1	0.467358	1.08e-21	postive
GEMIN5	LENG8-AS1	0.442977	2.09e-19	postive
GEMIN5	AC096733.2	0.427646	4.63e-18	postive
GEMIN5	Z92544.1	0.438837	4.9e-19	postive
GEMIN5	AC139887.2	0.410624	1.2e-16	postive
GEMIN5	AC115618.2	0.460325	5.17e-21	postive
GEMIN5	AL442125.2	0.436625	7.69e-19	postive
GEMIN5	RNASEH1-AS1	0.400667	7.45e-16	postive
GEMIN5	LINC00909	0.539575	1.22e-29	postive
GEMIN5	LINC00654	0.432822	1.65e-18	postive
GEMIN5	AC007390.1	0.408729	1.71e-16	postive
GEMIN5	AC019205.1	0.423214	1.1e-17	postive
GEMIN5	TMCO1-AS1	0.519608	3e-27	postive
GEMIN5	PKD1P6-NPIPP1	0.530052	1.76e-28	postive
GEMIN5	LINC00630	0.559942	3e-32	postive
GEMIN5	AL139035.1	0.443034	2.07e-19	postive
GEMIN5	ENTPD1-AS1	0.612978	5.82e-40	postive
GEMIN5	LINC02175	0.401136	6.85e-16	postive
GEMIN5	Z68871.1	0.541795	6.45e-30	postive
GEMIN5	AC073254.1	0.575427	2.34e-34	postive
GEMIN5	RORA-AS1	0.476136	1.47e-22	postive
GEMIN5	AP001372.2	0.512808	1.8e-26	postive
GEMIN5	GMDS-DT	0.442787	2.17e-19	postive
GEMIN5	AC027097.1	0.511707	2.4e-26	postive
GEMIN5	AC025766.1	0.414804	5.5e-17	postive
GEMIN5	AL162595.1	0.451994	3.14e-20	postive
GEMIN5	REPIN1-AS1	0.415538	4.79e-17	postive
GEMIN5	TRAF3IP2-AS1	0.538696	1.56e-29	postive
GEMIN5	AC016747.1	0.5142	1.25e-26	postive
GEMIN5	LINC01948	0.413647	6.84e-17	postive
GEMIN5	LINC01572	0.412198	8.98e-17	postive
GEMIN5	Z97989.1	0.405531	3.08e-16	postive
GEMIN5	AC011815.1	0.408722	1.71e-16	postive
GEMIN5	AC073842.2	0.412874	7.91e-17	postive
GEMIN5	EIF3J-DT	0.463606	2.51e-21	postive
GEMIN5	MCM3AP-AS1	0.567527	2.87e-33	postive
GEMIN5	AC012313.1	0.425983	6.41e-18	postive
GEMIN5	LINC00205	0.41144	1.03e-16	postive
GEMIN5	HMGN3-AS1	0.431554	2.13e-18	postive
GEMIN5	AL022157.1	0.411457	1.03e-16	postive
GEMIN5	AC025287.3	0.409769	1.41e-16	postive
GEMIN5	AC073529.1	0.489562	6.15e-24	postive
GEMIN5	LINC02038	0.435005	1.07e-18	postive
GEMIN5	PRKAR2A-AS1	0.427027	5.23e-18	postive
GEMIN5	LINC00847	0.425232	7.43e-18	postive
GEMIN5	C2orf49-DT	0.418957	2.5e-17	postive
GEMIN5	PAXBP1-AS1	0.431762	2.05e-18	postive
GEMIN5	AC092295.2	0.425058	7.69e-18	postive
GEMIN5	MID1IP1-AS1	0.422973	1.15e-17	postive
GEMIN5	SNHG21	0.429227	3.39e-18	postive
GEMIN5	ARRDC3-AS1	0.416509	3.99e-17	postive
GEMIN5	SMG7-AS1	0.431123	2.32e-18	postive
GEMIN5	AC012313.8	0.408148	1.91e-16	postive
GEMIN5	RNF213-AS1	0.463421	2.61e-21	postive
GEMIN5	AC004596.1	0.468004	9.38e-22	postive
GEMIN5	LYRM4-AS1	0.440949	3.18e-19	postive
GEMIN5	AC092614.1	0.515169	9.7e-27	postive
GEMIN5	AC026356.1	0.443731	1.79e-19	postive
GEMIN5	AC099850.3	0.650998	1.85e-46	postive
GEMIN5	AL356481.1	0.417061	3.59e-17	postive
GEMIN5	FAM111A-DT	0.537291	2.33e-29	postive
GEMIN5	AC005070.3	0.440215	3.69e-19	postive
GEMIN5	AC073046.1	0.525142	6.76e-28	postive
GEMIN5	CENATAC-DT	0.465617	1.6e-21	postive
GEMIN5	WARS2-AS1	0.493913	2.14e-24	postive
GEMIN5	AL031985.3	0.524316	8.45e-28	postive
GEMIN5	AL442125.1	0.460595	4.87e-21	postive
GEMIN5	AC019080.1	0.527592	3.46e-28	postive
GEMIN5	AC091057.1	0.488699	7.58e-24	postive
GEMIN5	KDM2B-DT	0.404372	3.81e-16	postive
GEMIN5	AC022211.2	0.511174	2.75e-26	postive
GEMIN5	ABALON	0.471641	4.12e-22	postive
GEMIN5	AC109460.2	0.417403	3.36e-17	postive
GEMIN5	AC102953.2	0.431847	2.01e-18	postive
GEMIN5	LMCD1-AS1	0.541816	6.42e-30	postive
GEMIN5	STARD7-AS1	0.493187	2.55e-24	postive
GEMIN5	AC004943.1	0.465918	1.5e-21	postive
GEMIN5	ZNF337-AS1	0.453588	2.23e-20	postive
GEMIN5	AL021707.2	0.403576	4.4e-16	postive
GEMIN5	AL355574.1	0.427695	4.58e-18	postive
IFIT5	LINC00863	0.418746	2.6e-17	postive
IFIT5	NRIR	0.5281	3.01e-28	postive
IFIT5	ENTPD1-AS1	0.41697	3.65e-17	postive
LARP1	AL591684.2	0.457993	8.6e-21	postive
LARP1	KTN1-AS1	0.40053	7.64e-16	postive
LARP1	TRAPPC12-AS1	0.400875	7.18e-16	postive
LARP1	AL158212.3	0.40391	4.14e-16	postive
LARP1	AC092171.2	0.405434	3.14e-16	postive
LARP1	AC067852.3	0.410076	1.33e-16	postive
LARP1	NOP53-AS1	0.432831	1.65e-18	postive
LARP1	LINC02035	0.418112	2.94e-17	postive
LARP1	AC004771.2	0.436273	8.25e-19	postive
LARP1	AC009120.3	0.400306	7.95e-16	postive
LARP1	CTBP1-AS	0.412812	8.01e-17	postive
LARP1	NPTN-IT1	0.43168	2.08e-18	postive
LARP1	ZNF346-IT1	0.476454	1.36e-22	postive
LARP1	LINC00997	0.422937	1.16e-17	postive
LARP1	AL157392.3	0.408969	1.64e-16	postive
LARP1	AL358115.1	0.480542	5.27e-23	postive
LARP1	AL031282.2	0.436257	8.28e-19	postive
LARP1	UBE2Q1-AS1	0.421003	1.69e-17	postive
LARP1	AC106037.2	0.404522	3.71e-16	postive
LARP1	YEATS2-AS1	0.411582	1.01e-16	postive
LARP1	AC007622.2	0.429022	3.53e-18	postive
LARP1	LINC01278	0.51174	2.38e-26	postive
LARP1	AC124312.3	0.488495	7.96e-24	postive
LARP1	AC078795.1	0.419907	2.08e-17	postive
LARP1	AC138035.1	0.475257	1.8e-22	postive
LARP1	AC107959.3	0.455262	1.56e-20	postive
LARP1	AC108010.1	0.45041	4.39e-20	postive
LARP1	AL049840.4	0.577938	1.04e-34	postive
LARP1	LINC01772	0.433369	1.48e-18	postive
LARP1	MFF-DT	0.537825	2e-29	postive
LARP1	AL078644.1	0.435186	1.03e-18	postive
LARP1	LINC00294	0.429271	3.36e-18	postive
LARP1	AL049840.3	0.603865	1.56e-38	postive
LARP1	NUTM2A-AS1	0.484939	1.86e-23	postive
LARP1	AC105339.2	0.478994	7.56e-23	postive
LARP1	SAP30L-AS1	0.531786	1.09e-28	postive
LARP1	AC144548.1	0.436219	8.35e-19	postive
LARP1	AC232271.1	0.441054	3.11e-19	postive
LARP1	ALG1L9P	0.420431	1.88e-17	postive
LARP1	AC005562.1	0.56004	2.91e-32	postive
LARP1	AL606489.1	0.44807	7.21e-20	postive
LARP1	AC100861.1	0.410226	1.3e-16	postive
LARP1	XPC-AS1	0.407284	2.24e-16	postive
LARP1	LINC00641	0.427254	5e-18	postive
LARP1	AC026412.3	0.536335	3.05e-29	postive
LARP1	CTBP1-DT	0.577842	1.07e-34	postive
LARP1	SMIM15-AS1	0.46885	7.75e-22	postive
LARP1	HCG18	0.563957	8.73e-33	postive
LARP1	AC010834.3	0.521868	1.64e-27	postive
LARP1	AC005670.3	0.426888	5.37e-18	postive
LARP1	ZBTB11-AS1	0.443165	2.01e-19	postive
LARP1	CTC-338M12.4	0.510807	3.03e-26	postive
LARP1	AC008764.2	0.502532	2.51e-25	postive
LARP1	AC245060.2	0.443149	2.02e-19	postive
LARP1	AC120114.1	0.461413	4.07e-21	postive
LARP1	NFYC-AS1	0.405473	3.12e-16	postive
LARP1	NDUFB2-AS1	0.475465	1.71e-22	postive
LARP1	AP001469.2	0.525128	6.78e-28	postive
LARP1	AC004223.4	0.400263	8.01e-16	postive
LARP1	AC068580.3	0.443816	1.76e-19	postive
LARP1	AC104532.2	0.418933	2.51e-17	postive
LARP1	NRAV	0.501725	3.07e-25	postive
LARP1	AC124283.2	0.40704	2.34e-16	postive
LARP1	AC022154.1	0.447495	8.14e-20	postive
LARP1	DNAH10OS	0.41681	3.76e-17	postive
LARP1	AC004492.1	0.431132	2.32e-18	postive
LARP1	SNHG14	0.45322	2.41e-20	postive
LARP1	BACE1-AS	0.438636	5.1e-19	postive
LARP1	LINC01515	0.413147	7.52e-17	postive
LARP1	AC000123.1	0.54846	9.32e-31	postive
LARP1	AC012467.2	0.427387	4.87e-18	postive
LARP1	AC079921.1	0.416329	4.12e-17	postive
LARP1	WAC-AS1	0.426333	5.99e-18	postive
LARP1	C2CD4D-AS1	0.431111	2.33e-18	postive
LARP1	MIR600HG	0.442462	2.32e-19	postive
LARP1	AL118506.1	0.41468	5.63e-17	postive
LARP1	SNHG4	0.506165	9.98e-26	postive
LARP1	CR936218.1	0.448564	6.49e-20	postive
LARP1	SBF2-AS1	0.427584	4.68e-18	postive
LARP1	AC139795.2	0.494015	2.08e-24	postive
LARP1	AC107068.1	0.413587	6.92e-17	postive
LARP1	AC092910.3	0.446891	9.24e-20	postive
LARP1	AL132639.2	0.447434	8.24e-20	postive
LARP1	MKLN1-AS	0.524096	8.97e-28	postive
LARP1	AP000759.1	0.408764	1.7e-16	postive
LARP1	AC114763.1	0.479972	6.02e-23	postive
LARP1	AC243919.2	0.437713	6.16e-19	postive
LARP1	ARAP1-AS2	0.457753	9.06e-21	postive
LARP1	AC125257.1	0.479997	5.98e-23	postive
LARP1	AP003486.1	0.423856	9.72e-18	postive
LARP1	LINC01521	0.422731	1.21e-17	postive
LARP1	MORF4L2-AS1	0.410915	1.14e-16	postive
LARP1	RNF216P1	0.560039	2.91e-32	postive
LARP1	AP003392.1	0.402982	4.91e-16	postive
LARP1	AC018690.1	0.491571	3.78e-24	postive
LARP1	ZNF32-AS2	0.434753	1.12e-18	postive
LARP1	AC024075.3	0.434914	1.09e-18	postive
LARP1	FBXL19-AS1	0.476222	1.44e-22	postive
LARP1	AC005253.1	0.414143	6.23e-17	postive
LARP1	AC021078.1	0.500431	4.25e-25	postive
LARP1	KANSL1L-AS1	0.404789	3.53e-16	postive
[truncated: 2,146 more rows]
