# Supplementary material for: Predicting prognosis and immune responses in hepatocellular carcinoma based on N7-methylguanosine-related long noncoding RNAs
Source: Front Genet. 2022 Aug 30;13:930446. doi: 10.3389/fgene.2022.930446 (PMC9468367; doi:10.3389/fgene.2022.930446)
Supplement: Supplementary file 3 [file Table9.XLSX]

## Sheet: gsea_report_for_h_1644917134499
	Enrichment in phenotype: high risk
	NAME	GS<br> follow link to MSigDB	GS DETAILS	SIZE	ES	NES	NOM p-val	FDR q-val	FWER p-val	RANK AT MAX	LEADING EDGE
	KEGG_ALZHEIMERS_DISEASE	KEGG_ALZHEIMERS_DISEASE	Details ...	165	0.446161	1.57041	0.047081	0.0959775	0.588	15266	tags=48%, list=28%, signal=67%
	KEGG_AMINO_SUGAR_AND_NUCLEOTIDE_SUGAR_METABOLISM	KEGG_AMINO_SUGAR_AND_NUCLEOTIDE_SUGAR_METABOLISM	Details ...	43	0.597766	1.79043	0.00198413	0.027711	0.177	12702	tags=65%, list=23%, signal=84%
	KEGG_AMINOACYL_TRNA_BIOSYNTHESIS	KEGG_AMINOACYL_TRNA_BIOSYNTHESIS	Details ...	41	0.740921	1.86324	0	0.0166104	0.075	7786	tags=73%, list=14%, signal=85%
	KEGG_BASAL_TRANSCRIPTION_FACTORS	KEGG_BASAL_TRANSCRIPTION_FACTORS	Details ...	35	0.672204	1.7657	0.00204499	0.0284145	0.209	11590	tags=71%, list=21%, signal=90%
	KEGG_BASE_EXCISION_REPAIR	KEGG_BASE_EXCISION_REPAIR	Details ...	35	0.737685	1.93209	0	0.00746577	0.031	8886	tags=71%, list=16%, signal=85%
	KEGG_BLADDER_CANCER	KEGG_BLADDER_CANCER	Details ...	42	0.648078	1.84555	0.00202429	0.0172202	0.091	8701	tags=50%, list=16%, signal=59%
	KEGG_CELL_CYCLE	KEGG_CELL_CYCLE	Details ...	124	0.739316	2.02949	0	0.0132674	0.009	7468	tags=72%, list=14%, signal=83%
	KEGG_CHRONIC_MYELOID_LEUKEMIA	KEGG_CHRONIC_MYELOID_LEUKEMIA		73	0.553442	1.53519	0.0484848	0.108527	0.655	8618	tags=45%, list=16%, signal=53%
	KEGG_CYTOSOLIC_DNA_SENSING_PATHWAY	KEGG_CYTOSOLIC_DNA_SENSING_PATHWAY	Details ...	55	0.601955	1.80156	0.003861	0.0279357	0.152	14425	tags=49%, list=26%, signal=66%
	KEGG_DNA_REPLICATION	KEGG_DNA_REPLICATION	Details ...	36	0.847996	1.9394	0	0.00804747	0.03	7978	tags=97%, list=14%, signal=114%
	KEGG_ENDOCYTOSIS	KEGG_ENDOCYTOSIS	Details ...	181	0.56814	1.73885	0.00393701	0.0338422	0.252	9993	tags=48%, list=18%, signal=58%
	KEGG_EPITHELIAL_CELL_SIGNALING_IN_HELICOBACTER_PYLORI_INFECTION	KEGG_EPITHELIAL_CELL_SIGNALING_IN_HELICOBACTER_PYLORI_INFECTION	Details ...	68	0.605017	1.77157	0.00193798	0.029122	0.203	13152	tags=62%, list=24%, signal=81%
	KEGG_FC_GAMMA_R_MEDIATED_PHAGOCYTOSIS	KEGG_FC_GAMMA_R_MEDIATED_PHAGOCYTOSIS	Details ...	96	0.556745	1.5871	0.0374016	0.0897612	0.558	13912	tags=56%, list=25%, signal=75%
	KEGG_FRUCTOSE_AND_MANNOSE_METABOLISM	KEGG_FRUCTOSE_AND_MANNOSE_METABOLISM		33	0.501602	1.53292	0.0359848	0.107996	0.659	10959	tags=58%, list=20%, signal=72%
	KEGG_GAP_JUNCTION	KEGG_GAP_JUNCTION		90	0.505941	1.52312	0.0300601	0.108794	0.67	10251	tags=38%, list=19%, signal=46%
	KEGG_GLUTATHIONE_METABOLISM	KEGG_GLUTATHIONE_METABOLISM	Details ...	49	0.50621	1.63175	0.0114068	0.0736417	0.461	6719	tags=33%, list=12%, signal=37%
	KEGG_GLYCEROPHOSPHOLIPID_METABOLISM	KEGG_GLYCEROPHOSPHOLIPID_METABOLISM		77	0.461693	1.56057	0.0235294	0.0993496	0.607	13768	tags=49%, list=25%, signal=66%
	KEGG_GLYCOSYLPHOSPHATIDYLINOSITOL_GPI_ANCHOR_BIOSYNTHESIS	KEGG_GLYCOSYLPHOSPHATIDYLINOSITOL_GPI_ANCHOR_BIOSYNTHESIS	Details ...	25	0.687088	1.71279	0.0040568	0.0405998	0.292	9078	tags=64%, list=16%, signal=77%
	KEGG_GNRH_SIGNALING_PATHWAY	KEGG_GNRH_SIGNALING_PATHWAY	Details ...	101	0.506368	1.59662	0.0160643	0.0865245	0.539	13704	tags=48%, list=25%, signal=63%
	KEGG_HOMOLOGOUS_RECOMBINATION	KEGG_HOMOLOGOUS_RECOMBINATION	Details ...	28	0.771101	1.85567	0	0.0173279	0.085	9492	tags=86%, list=17%, signal=103%
	KEGG_HUNTINGTONS_DISEASE	KEGG_HUNTINGTONS_DISEASE	Details ...	181	0.513841	1.75023	0.0133843	0.0306467	0.237	15266	tags=58%, list=28%, signal=80%
	KEGG_INOSITOL_PHOSPHATE_METABOLISM	KEGG_INOSITOL_PHOSPHATE_METABOLISM		54	0.556632	1.53712	0.0447154	0.109027	0.654	11002	tags=50%, list=20%, signal=62%
	KEGG_LYSOSOME	KEGG_LYSOSOME	Details ...	121	0.592678	1.772	0.00201207	0.0300818	0.203	11209	tags=56%, list=20%, signal=70%
	KEGG_MAPK_SIGNALING_PATHWAY	KEGG_MAPK_SIGNALING_PATHWAY	Details ...	267	0.481673	1.62045	0.0156863	0.0795247	0.484	15878	tags=51%, list=29%, signal=71%
	KEGG_MISMATCH_REPAIR	KEGG_MISMATCH_REPAIR	Details ...	23	0.787937	1.79319	0.00400802	0.028428	0.174	7978	tags=83%, list=14%, signal=96%
	KEGG_MTOR_SIGNALING_PATHWAY	KEGG_MTOR_SIGNALING_PATHWAY	Details ...	52	0.597974	1.71864	0.00604839	0.0395258	0.284	10700	tags=58%, list=19%, signal=71%
	KEGG_N_GLYCAN_BIOSYNTHESIS	KEGG_N_GLYCAN_BIOSYNTHESIS	Details ...	46	0.666331	1.85044	0.00195695	0.0171194	0.089	11686	tags=67%, list=21%, signal=85%
	KEGG_NEUROTROPHIN_SIGNALING_PATHWAY	KEGG_NEUROTROPHIN_SIGNALING_PATHWAY	Details ...	126	0.589889	1.73762	0.00604839	0.0332137	0.253	13064	tags=57%, list=24%, signal=75%
	KEGG_NOD_LIKE_RECEPTOR_SIGNALING_PATHWAY	KEGG_NOD_LIKE_RECEPTOR_SIGNALING_PATHWAY	Details ...	62	0.574693	1.60442	0.0180723	0.0873692	0.524	19469	tags=77%, list=35%, signal=119%
	KEGG_NOTCH_SIGNALING_PATHWAY	KEGG_NOTCH_SIGNALING_PATHWAY	Details ...	47	0.58285	1.57626	0.0246407	0.093504	0.579	17549	tags=74%, list=32%, signal=109%
	KEGG_NUCLEOTIDE_EXCISION_REPAIR	KEGG_NUCLEOTIDE_EXCISION_REPAIR	Details ...	44	0.766612	1.98812	0	0.00494585	0.015	8366	tags=80%, list=15%, signal=94%
	KEGG_OOCYTE_MEIOSIS	KEGG_OOCYTE_MEIOSIS	Details ...	112	0.621122	1.88297	0.00203666	0.015775	0.063	8801	tags=53%, list=16%, signal=63%
	KEGG_OTHER_GLYCAN_DEGRADATION	KEGG_OTHER_GLYCAN_DEGRADATION	Details ...	16	0.7013	1.76551	0.00394477	0.0274404	0.209	12191	tags=63%, list=22%, signal=80%
	KEGG_P53_SIGNALING_PATHWAY	KEGG_P53_SIGNALING_PATHWAY	Details ...	68	0.514519	1.59675	0.0139165	0.0884898	0.539	10723	tags=46%, list=19%, signal=56%
	KEGG_PATHOGENIC_ESCHERICHIA_COLI_INFECTION	KEGG_PATHOGENIC_ESCHERICHIA_COLI_INFECTION	Details ...	56	0.623669	1.77031	0.00978474	0.0283316	0.204	10251	tags=57%, list=19%, signal=70%
	KEGG_PATHWAYS_IN_CANCER	KEGG_PATHWAYS_IN_CANCER	Details ...	325	0.48324	1.56365	0.0246914	0.0990525	0.599	13831	tags=45%, list=25%, signal=59%
	KEGG_PHOSPHATIDYLINOSITOL_SIGNALING_SYSTEM	KEGG_PHOSPHATIDYLINOSITOL_SIGNALING_SYSTEM		76	0.544106	1.54264	0.043659	0.10696	0.646	13039	tags=53%, list=24%, signal=69%
	KEGG_PROGESTERONE_MEDIATED_OOCYTE_MATURATION	KEGG_PROGESTERONE_MEDIATED_OOCYTE_MATURATION	Details ...	85	0.603749	1.81329	0.00197628	0.0266001	0.137	8640	tags=49%, list=16%, signal=58%
	KEGG_PROTEASOME	KEGG_PROTEASOME	Details ...	46	0.785435	1.96946	0	0.00479496	0.02	10185	tags=89%, list=18%, signal=109%
	KEGG_PROTEIN_EXPORT	KEGG_PROTEIN_EXPORT	Details ...	24	0.713723	1.79369	0	0.0296748	0.173	11143	tags=71%, list=20%, signal=89%
	KEGG_PURINE_METABOLISM	KEGG_PURINE_METABOLISM	Details ...	158	0.601506	2.02488	0	0.00331685	0.009	10405	tags=54%, list=19%, signal=66%
	KEGG_PYRIMIDINE_METABOLISM	KEGG_PYRIMIDINE_METABOLISM	Details ...	97	0.658287	2.02579	0	0.00663369	0.009	7134	tags=59%, list=13%, signal=67%
	KEGG_REGULATION_OF_ACTIN_CYTOSKELETON	KEGG_REGULATION_OF_ACTIN_CYTOSKELETON	Details ...	213	0.494973	1.59172	0.0255906	0.0883331	0.549	13862	tags=46%, list=25%, signal=62%
	KEGG_REGULATION_OF_AUTOPHAGY	KEGG_REGULATION_OF_AUTOPHAGY	Details ...	35	0.520952	1.59867	0.0390625	0.08922	0.535	9730	tags=34%, list=18%, signal=42%
	KEGG_RENAL_CELL_CARCINOMA	KEGG_RENAL_CELL_CARCINOMA	Details ...	70	0.56545	1.58021	0.0291667	0.0922446	0.568	8370	tags=47%, list=15%, signal=55%
	KEGG_RIBOFLAVIN_METABOLISM	KEGG_RIBOFLAVIN_METABOLISM	Details ...	16	0.664509	1.69632	0.0145833	0.0467625	0.326	8634	tags=56%, list=16%, signal=67%
	KEGG_RIBOSOME	KEGG_RIBOSOME	Details ...	88	0.794081	1.65779	0.039604	0.0597293	0.399	7372	tags=86%, list=13%, signal=99%
	KEGG_RIG_I_LIKE_RECEPTOR_SIGNALING_PATHWAY	KEGG_RIG_I_LIKE_RECEPTOR_SIGNALING_PATHWAY	Details ...	71	0.539585	1.66041	0.019685	0.059939	0.397	14425	tags=49%, list=26%, signal=67%
	KEGG_RNA_DEGRADATION	KEGG_RNA_DEGRADATION	Details ...	59	0.729774	1.97227	0	0.00496878	0.018	11488	tags=81%, list=21%, signal=103%
	KEGG_RNA_POLYMERASE	KEGG_RNA_POLYMERASE	Details ...	28	0.746123	1.92153	0	0.00843927	0.033	12730	tags=93%, list=23%, signal=121%
	KEGG_SELENOAMINO_ACID_METABOLISM	KEGG_SELENOAMINO_ACID_METABOLISM		26	0.555905	1.55906	0.0194175	0.0964685	0.608	6719	tags=42%, list=12%, signal=48%
	KEGG_SNARE_INTERACTIONS_IN_VESICULAR_TRANSPORT	KEGG_SNARE_INTERACTIONS_IN_VESICULAR_TRANSPORT	Details ...	38	0.635644	1.69092	0.0038835	0.047297	0.335	12816	tags=68%, list=23%, signal=89%
	KEGG_SPLICEOSOME	KEGG_SPLICEOSOME	Details ...	127	0.803784	2.02522	0	0.00442246	0.009	7069	tags=83%, list=13%, signal=95%
	KEGG_THYROID_CANCER	KEGG_THYROID_CANCER	Details ...	29	0.646978	1.78233	0.00401606	0.0285804	0.19	10329	tags=55%, list=19%, signal=68%
	KEGG_TIGHT_JUNCTION	KEGG_TIGHT_JUNCTION		132	0.470316	1.51066	0.0326531	0.115172	0.693	9985	tags=37%, list=18%, signal=45%
	KEGG_UBIQUITIN_MEDIATED_PROTEOLYSIS	KEGG_UBIQUITIN_MEDIATED_PROTEOLYSIS	Details ...	134	0.674081	1.91573	0.00192308	0.00906159	0.037	10783	tags=66%, list=19%, signal=82%
	KEGG_VASOPRESSIN_REGULATED_WATER_REABSORPTION	KEGG_VASOPRESSIN_REGULATED_WATER_REABSORPTION	Details ...	44	0.59987	1.61374	0.0198807	0.0825806	0.502	12040	tags=57%, list=22%, signal=73%
	KEGG_VEGF_SIGNALING_PATHWAY	KEGG_VEGF_SIGNALING_PATHWAY		76	0.47817	1.5105	0.0457256	0.113441	0.693	13248	tags=46%, list=24%, signal=60%
	KEGG_VIBRIO_CHOLERAE_INFECTION	KEGG_VIBRIO_CHOLERAE_INFECTION	Details ...	54	0.651355	1.87669	0	0.0153854	0.065	11777	tags=65%, list=21%, signal=82%
	KEGG_WNT_SIGNALING_PATHWAY	KEGG_WNT_SIGNALING_PATHWAY		150	0.490791	1.53137	0.0472279	0.107077	0.66	17443	tags=54%, list=32%, signal=79%
	Enrichment in phenotype: low risk
	NAME	GS<br> follow link to MSigDB	GS DETAILS	SIZE	ES	NES	NOM p-val	FDR q-val	FWER p-val	RANK AT MAX	LEADING EDGE
	KEGG_COMPLEMENT_AND_COAGULATION_CASCADES	KEGG_COMPLEMENT_AND_COAGULATION_CASCADES	Details ...	69	-0.71353	-1.98764	0	0.00587546	0.012	3595	tags=54%, list=6%, signal=57%
	KEGG_FATTY_ACID_METABOLISM	KEGG_FATTY_ACID_METABOLISM	Details ...	42	-0.777729	-1.92963	0	0.00756391	0.031	2179	tags=67%, list=4%, signal=69%
	KEGG_PRIMARY_BILE_ACID_BIOSYNTHESIS	KEGG_PRIMARY_BILE_ACID_BIOSYNTHESIS	Details ...	16	-0.852107	-1.88964	0	0.0085968	0.069	4333	tags=81%, list=8%, signal=88%
	KEGG_RETINOL_METABOLISM	KEGG_RETINOL_METABOLISM	Details ...	64	-0.606335	-1.81274	0.00207039	0.0154626	0.142	4334	tags=48%, list=8%, signal=52%
	KEGG_TRYPTOPHAN_METABOLISM	KEGG_TRYPTOPHAN_METABOLISM	Details ...	40	-0.668301	-1.91334	0.00212314	0.0071386	0.038	2593	tags=50%, list=5%, signal=52%
	KEGG_DRUG_METABOLISM_CYTOCHROME_P450	KEGG_DRUG_METABOLISM_CYTOCHROME_P450	Details ...	71	-0.596394	-1.79099	0.00625	0.0178379	0.17	3581	tags=48%, list=6%, signal=51%
	KEGG_GLYCINE_SERINE_AND_THREONINE_METABOLISM	KEGG_GLYCINE_SERINE_AND_THREONINE_METABOLISM	Details ...	31	-0.704188	-1.83652	0.0103093	0.0130604	0.114	2719	tags=61%, list=5%, signal=64%
	KEGG_PPAR_SIGNALING_PATHWAY	KEGG_PPAR_SIGNALING_PATHWAY	Details ...	69	-0.548093	-1.73427	0.0121951	0.026971	0.255	3103	tags=42%, list=6%, signal=44%
	KEGG_VALINE_LEUCINE_AND_ISOLEUCINE_DEGRADATION	KEGG_VALINE_LEUCINE_AND_ISOLEUCINE_DEGRADATION	Details ...	44	-0.720999	-1.76314	0.0163599	0.0211338	0.207	3490	tags=64%, list=6%, signal=68%
	KEGG_LINOLEIC_ACID_METABOLISM	KEGG_LINOLEIC_ACID_METABOLISM	Details ...	29	-0.482895	-1.50739	0.0356394	0.122881	0.703	5129	tags=41%, list=9%, signal=46%
