# Supplementary material for: Predicting prognosis and immune responses in hepatocellular carcinoma based on N7-methylguanosine-related long noncoding RNAs
Source: Front Genet. 2022 Aug 30;13:930446. doi: 10.3389/fgene.2022.930446 (PMC9468367; doi:10.3389/fgene.2022.930446)
Supplement: Supplementary file 4 [file Table6.XLSX]

## Sheet: riskDiff
gene	lowMean	highMean	logFC	pValue	fdr
HAGLR	2.235	6.25494	1.48472	9.00715e-07	3.47679e-06
TKT	56.272	120.132	1.09413	2.72893e-15	1.79494e-13
NCAPH	3.45445	8.21708	1.25017	5.96128e-13	1.42696e-11
PKIB	2.81586	10.9103	1.95404	6.25384e-13	1.48504e-11
ASPM	3.64757	7.97973	1.1294	4.8803e-13	1.20708e-11
GAS6-AS1	2.26195	1.10602	-1.03219	2.93136e-07	1.27748e-06
CRLF1	1.27498	4.14736	1.70172	0.00992781	0.0153983
PROK1	7.17671	0.665821	-3.43012	1.14849e-05	3.41583e-05
PFN2	8.4773	17.7	1.06207	0.000117427	0.000275976
PNCK	0.412778	4.69318	3.50713	8.25584e-11	9.65363e-10
BEND3	1.06317	2.26246	1.08951	2.58389e-16	2.76328e-14
SPHK1	7.08807	22.3347	1.65582	2.59793e-11	3.50755e-10
TRIM16	5.45967	11.9012	1.12422	3.01272e-11	3.97375e-10
DPEP1	1.52907	3.39574	1.15107	0.0170337	0.0250526
AC090192.2	0.241794	1.99691	3.04592	4.31644e-12	7.73991e-11
MEX3A	1.86129	5.03263	1.43501	1.11646e-12	2.41223e-11
FCN3	16.5302	5.63815	-1.55181	0.00304885	0.00527542
AL391056.1	0.364676	3.1303	3.10162	2.15181e-11	2.95899e-10
MAPK13	5.08779	10.7355	1.07727	2.64528e-09	1.97301e-08
CDC25C	2.6854	6.31504	1.23366	7.19518e-17	1.01863e-14
NXPH4	5.12052	12.2878	1.26287	7.07798e-08	3.61934e-07
BUB1	2.49852	6.01338	1.2671	7.72681e-16	6.3458e-14
H2AX	32.1282	64.6103	1.00792	1.00884e-15	7.97685e-14
TTK	1.92307	5.31909	1.46777	5.45466e-17	8.3507e-15
ZBTB12	3.48619	7.22979	1.0523	5.94763e-10	5.33564e-09
SLC4A11	1.06356	2.15071	1.01592	0.000109834	0.000259609
HENMT1	2.05466	4.33608	1.07749	0.00135279	0.00252248
ESR1	2.19524	0.825488	-1.41106	4.21384e-14	1.63548e-12
MIOX	1.35853	2.72875	1.00619	6.7601e-06	2.116e-05
WDHD1	1.37346	3.01868	1.13611	1.57631e-11	2.28603e-10
SPINK1	373.573	815.688	1.12663	3.3716e-08	1.8863e-07
CENPO	2.34162	4.81572	1.04024	1.03919e-16	1.36704e-14
TUBA3C	2.222	13.3722	2.58931	0.00446975	0.00747726
KIF18A	1.03262	2.72865	1.40188	3.62404e-14	1.43657e-12
SLC6A8	9.96369	23.3183	1.22671	5.68927e-07	2.30251e-06
BPIFB2	9.78474	32.959	1.75207	0.00113046	0.00214888
SFN	34.5838	101.006	1.54628	4.56191e-08	2.45787e-07
TMEM130	0.265031	2.99454	3.4981	0.00935247	0.0145713
IL18	3.9273	8.51392	1.11629	0.00124442	0.00234423
PAQR4	5.00348	10.1401	1.01906	1.00399e-08	6.42181e-08
LINC01093	17.0206	6.62983	-1.36024	2.30389e-08	1.33988e-07
GAREM2	0.803411	1.96491	1.29026	2.86066e-11	3.81037e-10
TGFB1	22.6435	47.7335	1.07591	5.72139e-08	3.01163e-07
TUFT1	7.11011	14.4395	1.02207	2.25093e-15	1.51403e-13
GAL3ST1	11.1787	26.8891	1.26627	1.14857e-09	9.45898e-09
CCNB2	6.86177	15.5061	1.17618	1.87199e-15	1.3251e-13
TACC3	8.68002	17.594	1.01932	4.84631e-15	2.89319e-13
PTGS1	1.67946	3.57406	1.08956	6.92476e-05	0.000171333
WNK2	2.34326	5.67584	1.27632	6.14253e-09	4.15438e-08
MELK	4.2736	10.0389	1.23208	9.99208e-15	5.19344e-13
RAB42	1.3183	2.82677	1.10047	1.09848e-11	1.68862e-10
C6	176.793	86.3997	-1.03296	8.68717e-12	1.38408e-10
CHRNA4	5.00979	2.18028	-1.20024	1.15892e-05	3.4441e-05
ZWINT	13.9758	30.084	1.10606	3.13805e-15	2.01936e-13
BAMBI	29.0948	63.6873	1.13024	2.54073e-11	3.43658e-10
UPP2	13.9894	4.70499	-1.57207	1.45415e-05	4.21528e-05
FKBP10	10.6652	34.4222	1.69043	9.73204e-05	0.00023277
C15orf48	10.4258	21.4376	1.03999	3.18751e-05	8.522e-05
S100A11	187.514	447.102	1.25361	1.73524e-09	1.36118e-08
AKR1B1	13.072	28.5685	1.12795	4.37604e-05	0.000113209
MOGAT2	24.0874	9.21974	-1.38548	4.23082e-09	3.00053e-08
NR0B1	0.0853164	2.12062	4.63552	6.93201e-12	1.14113e-10
AC010175.1	1.6486	0.704918	-1.22571	0.0177813	0.0260746
RAD51	1.94382	4.61147	1.24633	3.74104e-16	3.63468e-14
CHODL	0.424294	2.14018	2.3346	0.000244568	0.00053479
TRNP1	15.2536	45.2057	1.56735	7.63417e-11	9.0065e-10
AC009275.1	1.11321	2.7788	1.31974	1.20748e-09	9.88394e-09
HJURP	3.81221	9.59299	1.33135	1.24673e-17	2.72539e-15
NDUFA4L2	16.4768	43.0307	1.38493	1.93891e-05	5.45045e-05
INHA	1.67106	4.06688	1.28316	0.00667757	0.0107461
FAM83A-AS1	27.7551	8.37764	-1.72814	6.37277e-06	2.00574e-05
ETNPPL	82.7722	32.2789	-1.35855	4.29076e-11	5.44681e-10
CYCSP6	0.450347	1.63005	1.8558	5.26867e-05	0.000133833
VANGL2	1.22956	2.50455	1.0264	0.00926027	0.0144413
AC016405.3	1.35857	3.13481	1.20629	6.0606e-05	0.000151822
LINC00511	0.624234	2.10685	1.75493	1.80681e-15	1.29126e-13
NAALADL1	1.95386	8.22491	2.07367	8.95688e-08	4.44406e-07
RIBC2	1.06984	3.48418	1.70342	2.67564e-11	3.59357e-10
TNNT1	1.43331	2.89832	1.01586	2.56065e-10	2.55978e-09
KCNMB2-AS1	0.818296	2.98392	1.86651	1.15281e-07	5.553e-07
AJ009632.2	4.9539	1.84719	-1.42323	0.00429066	0.00720522
AC092071.1	2.66706	1.10822	-1.267	0.000175281	0.00039604
PKP3	1.00313	5.0101	2.32033	1.74177e-08	1.05079e-07
OXTR	0.665133	3.49852	2.39503	4.37604e-05	0.000113209
SLC2A1	3.53685	10.0135	1.5014	2.76118e-06	9.47481e-06
RDH16	157.826	71.9584	-1.1331	1.37015e-09	1.10332e-08
SERPINI1	4.34449	10.7926	1.31279	1.74748e-08	1.05338e-07
ATP6V0D2	0.625632	2.07666	1.73088	4.196e-08	2.2814e-07
CTSE	0.869481	6.97379	3.00371	2.97673e-05	8.02049e-05
ITGA2	2.31917	4.90189	1.07973	1.72386e-05	4.90998e-05
RPL10P6	12.4559	25.5062	1.03401	0.00864686	0.0135701
FOXP3	7.34656	3.44479	-1.09265	0.0289552	0.0406209
CYP3A4	1300.61	469.161	-1.47104	3.19659e-07	1.38092e-06
MSI1	3.48466	10.483	1.58897	9.97888e-08	4.89074e-07
PARPBP	1.38433	2.9325	1.08294	3.56666e-13	9.2206e-12
MIR589	0.709682	1.42253	1.00322	2.04537e-05	5.71956e-05
FAM155B	0.79913	1.77689	1.15285	3.1382e-08	1.77374e-07
DKK1	6.89767	33.8139	2.29343	5.83937e-07	2.35492e-06
P2RY6	0.935393	2.72509	1.54266	1.13825e-07	5.49173e-07
EFNA3	2.87732	6.09889	1.08382	9.83141e-11	1.11645e-09
CDC25A	1.66654	4.50805	1.43565	1.12851e-16	1.43379e-14
MTND4LP30	1.44572	0.648651	-1.15627	0.0116104	0.017736
AC008537.3	7.45775	3.25172	-1.19754	1.49568e-11	2.19048e-10
MMP1	1.00466	4.87641	2.27911	7.71727e-10	6.70956e-09
ITGA3	3.7485	11.1477	1.57236	0.00165057	0.00302238
NDRG1	37.5973	106.251	1.49878	3.10996e-12	5.86669e-11
SLC5A11	1.16532	3.20944	1.4616	4.93968e-08	2.64086e-07
SPIB	1.48856	4.03429	1.4384	1.46933e-07	6.894e-07
FHOD3	0.552842	1.86708	1.75584	8.97595e-08	4.45204e-07
CYP2B6	113.076	43.8718	-1.36593	1.5049e-07	7.03911e-07
IKBKE	3.57591	7.52225	1.07285	5.10973e-18	1.55012e-15
SPATC1L	4.31157	9.6417	1.16107	4.69901e-10	4.3575e-09
MROH2B	0.791498	2.53794	1.681	0.0156378	0.0232201
KIF18B	2.54639	6.51644	1.35563	7.30105e-14	2.57791e-12
SAPCD2	1.23626	4.22858	1.77419	1.1958e-14	5.98503e-13
MCOLN3	0.504338	1.86164	1.88411	8.09251e-08	4.07366e-07
RMI2	5.03357	10.0753	1.00116	2.05575e-13	5.98018e-12
GFRA3	0.372842	3.13474	3.07171	1.03876e-05	3.11691e-05
C1orf116	1.74208	5.1063	1.55146	3.11934e-06	1.05875e-05
DMBT1	0.302789	5.36708	4.14775	2.87701e-05	7.78569e-05
GCNT3	1.70529	5.82431	1.77207	1.46783e-11	2.16246e-10
CENPI	0.904844	2.30892	1.35148	1.7897e-13	5.39634e-12
NPFFR2	0.970227	2.3296	1.26368	9.5398e-06	2.88758e-05
AREG	1.46175	4.97178	1.76606	0.000683177	0.00135674
ZC3HAV1L	0.785719	1.66973	1.08753	0.000939551	0.00181472
LMNB1	13.2174	26.7914	1.01933	4.07526e-12	7.38765e-11
MUC13	69.7087	154.185	1.14525	0.00051365	0.00104681
FCN2	8.24441	2.82005	-1.5477	0.00175603	0.00320012
TCTN2	1.69593	3.63466	1.09975	2.50059e-08	1.44523e-07
PNMA3	3.00657	6.29329	1.0657	0.0120453	0.0183326
ZNF296	1.32623	3.22389	1.28147	3.37083e-13	8.79078e-12
FRAS1	0.985755	2.60726	1.40323	2.48175e-06	8.60389e-06
TLCD3A	3.29658	7.10327	1.10752	7.40565e-12	1.2084e-10
AC011447.7	0.44147	2.18115	2.3047	1.37701e-10	1.50036e-09
P3H4	6.68662	15.4363	1.20698	4.35284e-10	4.07975e-09
THRSP	160.405	62.3095	-1.3642	1.54997e-07	7.22979e-07
IGSF3	4.49772	9.27597	1.0443	3.67686e-08	2.03638e-07
SLC30A3	0.398198	1.65459	2.05491	0.0148112	0.0220964
GNRH2	2.25331	0.800185	-1.49364	0.00140427	0.00260847
PPP1R14D	1.37267	5.11202	1.89691	1.06534e-08	6.76185e-08
PF4V1	1.14662	4.06776	1.82684	0.0168629	0.0248333
CDKN1C	4.52267	13.9559	1.62563	0.00451551	0.00754615
HELLS	1.5581	3.13444	1.00842	1.01189e-10	1.14212e-09
CDCA7	1.86318	5.07418	1.44541	3.48492e-07	1.49375e-06
LIN28B	0.3933	2.01999	2.36065	9.16089e-06	2.78195e-05
PACSIN1	0.877105	2.35491	1.42485	4.48848e-09	3.15633e-08
CLSPN	0.673082	1.72803	1.36028	1.61204e-10	1.71778e-09
BMF	5.88109	12.4907	1.0867	1.06572e-09	8.81577e-09
SLC10A1	246.689	92.288	-1.41848	3.23873e-16	3.25296e-14
SLC12A9-AS1	0.855864	1.96606	1.19985	1.79055e-09	1.40013e-08
MTRNR2L12	6.471	2.51886	-1.36122	1.82838e-05	5.17594e-05
SLC26A9	0.175445	2.62735	3.90452	0.000689123	0.00136748
SSUH2	1.33566	3.41957	1.35626	3.37158e-08	1.8863e-07
SLC7A11	1.62502	3.25346	1.00151	1.52022e-08	9.28817e-08
PIK3CD-AS2	0.855772	2.84458	1.73292	1.90182e-08	1.13491e-07
NEK2	4.57497	11.9131	1.38071	1.05145e-18	5.20995e-16
BACE2	7.59037	15.771	1.05504	0.000362326	0.000762887
HID1	4.56763	10.2745	1.16956	2.12901e-07	9.59023e-07
LINC01587	0.435768	1.75524	2.01003	1.60079e-07	7.42688e-07
SALL2	1.53218	4.11658	1.42586	2.25592e-11	3.08503e-10
ZNF826P	0.499666	1.60964	1.6877	1.23089e-05	3.63826e-05
XRCC2	1.02135	2.20026	1.1072	2.65638e-11	3.57349e-10
SAA1	4572.44	1886.76	-1.27705	0.00128286	0.00240932
AP000445.1	1.77943	0.839804	-1.08329	1.20283e-08	7.52842e-08
PLBD1	5.34727	14.0698	1.39573	8.90317e-08	4.42036e-07
AUNIP	0.65597	1.5163	1.20885	9.34748e-11	1.07215e-09
TNNC1	3.02756	11.1541	1.88135	3.73239e-06	1.24483e-05
PGAP4	2.9279	6.68276	1.19058	3.48558e-06	1.17013e-05
MTMR7	1.07422	3.55005	1.72455	0.00022307	0.000491178
PLA2G7	6.68761	15.4171	1.20497	4.09737e-05	0.000107118
NMB	7.9778	17.869	1.1634	5.72139e-08	3.01163e-07
C5orf34	1.06961	2.15921	1.01342	7.39314e-13	1.71449e-11
LINC01667	1.23786	2.4825	1.00395	0.000185319	0.000416096
CDCA5	6.06074	13.3239	1.13645	4.76832e-16	4.43007e-14
AC087273.2	0.673125	1.92753	1.51781	0.00149228	0.00275768
TPBG	0.938943	1.95107	1.05516	2.61903e-05	7.14871e-05
AC025575.2	0.484453	1.887	1.96166	0.000354739	0.000749213
AC107959.3	0.845153	1.97044	1.22124	4.21359e-09	2.98974e-08
RPL10L	0.530397	1.76208	1.73214	0.000332212	0.000705577
PLEKHB1	2.3347	6.7029	1.52155	1.95314e-10	2.02889e-09
ARFGEF3	0.949945	2.8925	1.6064	4.20384e-10	3.95757e-09
GLDN	1.30342	2.87548	1.1415	3.86297e-08	2.12914e-07
PKM	43.1527	97.8399	1.18097	2.5887e-14	1.10578e-12
CACNG4	2.18837	7.11363	1.70073	1.90313e-08	1.13523e-07
CARMIL1	2.52289	5.25538	1.05871	1.40865e-08	8.67782e-08
TLDC2	2.03137	4.79471	1.23899	1.46238e-11	2.15657e-10
AC124067.4	0.56829	1.64267	1.53134	5.32752e-09	3.67829e-08
HOXA5	1.14601	2.66353	1.21672	0.000347566	0.00073535
NAP1L4P1	1.24214	2.74579	1.14439	0.000140035	0.000323737
TAAR3P	0.665228	1.353	1.02424	1.70643e-05	4.8657e-05
PLEKHG4	0.838527	2.08955	1.31726	3.0828e-05	8.28676e-05
TNFRSF11A	0.575523	1.71905	1.57867	1.57775e-07	7.34062e-07
KCTD17	8.35101	19.4558	1.22018	5.12071e-13	1.25817e-11
COL9A2	1.42146	6.08446	2.09776	2.34139e-11	3.19017e-10
AGR2	2.93585	43.9851	3.90516	3.81451e-06	1.27051e-05
ZNF28	2.16792	4.43455	1.03248	7.1647e-10	6.29824e-09
NQO1	69.0328	239.092	1.79221	8.69142e-08	4.33114e-07
MBOAT4	0.799704	2.67582	1.74244	1.14304e-07	5.51308e-07
TOP2A	12.3392	32.4059	1.39301	3.03799e-14	1.26144e-12
BUB1B	2.61758	6.562	1.3259	2.14114e-13	6.15629e-12
ZIC2	3.10273	7.17253	1.20895	1.03931e-08	6.60793e-08
GSTM1	78.1485	29.0913	-1.42563	0.0363344	0.0498349
RFC4	10.0687	20.432	1.02095	2.45158e-17	4.73282e-15
SEC14L2	92.0714	39.2002	-1.23189	9.0888e-13	2.04086e-11
FAM183A	0.488334	1.52402	1.64194	3.32481e-09	2.43105e-08
SPP1	395.058	1528.91	1.95237	3.53041e-10	3.38141e-09
CBX2	1.58047	4.36248	1.4648	1.46926e-10	1.58494e-09
AC145207.8	0.649163	1.89396	1.54475	0.0137278	0.0206437
RANBP3L	1.60709	0.782787	-1.03776	3.15061e-07	1.36343e-06
ORC6	1.4341	3.27061	1.18941	3.99243e-13	1.01622e-11
CENPA	2.90078	7.36491	1.34423	4.16745e-16	3.99672e-14
SIX2	1.02793	2.74182	1.41539	0.000120216	0.000281819
TMEM61	0.754027	1.67357	1.15024	6.1004e-06	1.929e-05
CLDN4	12.6731	38.5878	1.60638	3.20695e-09	2.35414e-08
PNMA5	1.75171	5.96825	1.76855	0.00763255	0.0121203
B3GNT7	1.80635	5.5833	1.62804	4.73861e-05	0.000121826
AC012073.1	0.768256	2.1217	1.46556	1.62616e-16	1.91848e-14
CKS2	53.875	110.817	1.04049	1.05188e-14	5.37325e-13
CIT	1.1775	2.37768	1.01383	1.15808e-11	1.76022e-10
RPL32P20	0.50568	1.63205	1.69039	1.53347e-05	4.42536e-05
NFE2L3	3.79259	7.78233	1.03702	7.84463e-08	3.9623e-07
TRIM54	0.575306	3.36598	2.54863	8.84836e-09	5.74872e-08
SGO1	1.43637	3.44855	1.26356	3.51445e-15	2.21366e-13
TMC6	4.80124	10.1648	1.0821	4.12119e-09	2.93117e-08
LINC01554	79.6214	26.6081	-1.58129	1.81497e-08	1.08964e-07
C6orf223	1.94357	7.34165	1.9174	1.67339e-08	1.01324e-07
IGF2BP3	0.608649	2.37847	1.96635	6.03578e-07	2.42623e-06
BCAT1	1.10777	2.98337	1.42929	2.43469e-07	1.08132e-06
HS6ST2	0.93734	2.54679	1.44204	2.95569e-07	1.28695e-06
SPINK4	0.505708	2.44578	2.27392	0.000117235	0.000275569
MELTF-AS1	1.66435	3.54441	1.09058	2.09199e-07	9.43775e-07
SLC1A5	13.8882	36.1738	1.38109	1.87726e-14	8.63949e-13
EDARADD	0.783997	1.75405	1.16177	0.000537052	0.00108974
ITGB1-DT	2.53214	6.17545	1.28619	0.000134416	0.00031191
MAD2L1	2.78172	5.9864	1.10571	1.33608e-14	6.51175e-13
AC016739.1	11.5118	23.4888	1.02885	1.28936e-06	4.7964e-06
AL590705.1	0.947015	2.17199	1.19755	1.05954e-06	4.02919e-06
NRM	12.977	27.2494	1.07027	9.95667e-12	1.55796e-10
SPINDOC	6.03518	12.353	1.03339	2.14969e-14	9.53884e-13
TMEM74B	3.54642	7.74917	1.12768	1.74944e-05	4.97617e-05
SYT8	0.926654	6.8395	2.88379	6.17715e-08	3.22187e-07
TREML3P	0.986588	3.64828	1.8867	2.72745e-08	1.56057e-07
AP003469.2	0.558618	2.1541	1.94715	8.53263e-14	2.91581e-12
IGF2BP2	6.63802	15.183	1.19363	5.09285e-12	8.87517e-11
TNNI2	2.54728	7.63653	1.58396	1.88201e-06	6.72504e-06
AL365181.3	7.3489	15.2025	1.04871	0.000403491	0.000839925
TEAD2	13.8378	27.7177	1.0022	1.52265e-10	1.63188e-09
EPO	2.97892	12.0871	2.02061	3.97975e-09	2.84966e-08
NAT2	17.9575	7.67321	-1.22668	2.87101e-09	2.12856e-08
SSTR2	1.26769	3.06529	1.27382	3.12727e-05	8.38507e-05
CXCL17	2.68418	7.66011	1.51288	0.0298152	0.0417211
ELFN1-AS1	0.978177	3.86687	1.983	0.00476907	0.00793066
UGT2B11	21.9883	50.1098	1.18836	0.000206484	0.000459076
GPRIN1	1.70648	4.1757	1.291	6.03184e-14	2.21391e-12
ZIC5	0.885746	1.98708	1.16568	3.87846e-08	2.13689e-07
CYP26B1	0.949404	3.07061	1.69343	0.000930421	0.00179947
AL162582.1	6.65316	2.95953	-1.16867	0.018792	0.0274377
AL606489.1	1.52595	3.1562	1.04848	6.38081e-07	2.54906e-06
ZNF486	0.544058	1.95542	1.84565	0.000300217	0.000644066
TFF2	1.87356	26.933	3.84552	4.33603e-05	0.000112448
ORC1	2.21518	5.69903	1.36329	1.66696e-14	7.86647e-13
COL11A1	0.807014	2.81871	1.80437	0.000332954	0.000707052
ZC2HC1A	1.15162	2.55184	1.14787	3.51811e-09	2.55604e-08
MAGEA8	0.670878	2.0893	1.6389	0.00531622	0.00876699
ANKRD13B	1.09927	2.57086	1.2257	8.88506e-09	5.77005e-08
PRC1	6.7793	14.4035	1.08721	2.02776e-12	4.03516e-11
GPRIN2	0.533015	1.84141	1.78856	0.000808428	0.00158101
RN7SL8P	0.322954	1.72447	2.41675	5.80423e-07	2.34265e-06
CYP2A7	102.381	32.8318	-1.64079	1.9081e-10	1.99045e-09
PI3	8.66395	27.7634	1.68008	0.000151426	0.000347421
AKR1D1	75.0971	34.9706	-1.10262	6.00727e-08	3.14209e-07
PIF1	1.20462	2.51051	1.0594	8.75938e-11	1.01566e-09
LINC01843	5.72828	13.5029	1.2371	7.74195e-06	2.39261e-05
DUSP5-DT	2.0552	7.84919	1.93326	0.000377532	0.000792278
NPW	16.6001	39.5719	1.25328	0.00138382	0.00257485
LINC02381	3.26095	9.17465	1.49236	3.44507e-07	1.4788e-06
SOWAHD	0.725012	1.45828	1.0082	3.11199e-10	3.02945e-09
AL713899.1	0.478031	1.78201	1.89833	1.68455e-07	7.77425e-07
PAFAH1B3	20.4422	55.5132	1.44128	1.54487e-13	4.76442e-12
LAMP5	1.09022	7.74397	2.82845	1.92763e-06	6.88218e-06
SLC1A7	2.16135	9.2914	2.10396	0.010213	0.0157994
CYP2C8	390.112	151.892	-1.36085	4.46801e-13	1.12002e-11
ERP27	1.66919	4.89103	1.55099	0.00417331	0.00702724
SLC38A1	7.79951	16.2322	1.0574	1.11804e-07	5.41005e-07
FOXO6	1.00142	2.1292	1.08827	0.00059068	0.00118751
CDKN2A	7.05568	14.9896	1.0871	1.01193e-06	3.85898e-06
STRIP2	0.787001	1.59433	1.01851	0.0105385	0.0162504
VIPR1	1.51024	0.683065	-1.14469	1.37326e-08	8.48441e-08
ZPLD1	0.150304	2.87976	4.25999	6.12434e-07	2.45585e-06
MATN3	1.64899	5.77359	1.80789	5.97665e-05	0.000149886
HROB	1.99946	4.28525	1.09976	5.16189e-13	1.2662e-11
PYCR1	11.9678	31.4385	1.39337	1.19399e-06	4.47293e-06
ARHGAP39	1.65088	3.52728	1.09532	9.17135e-15	4.83447e-13
MAMSTR	0.963998	2.73712	1.50556	5.91385e-13	1.41789e-11
GNAZ	5.48382	13.0578	1.25166	4.13852e-12	7.45686e-11
SLFN13	1.75442	3.68095	1.06908	0.00688231	0.011041
GJB3	0.672708	1.557	1.21071	0.000565847	0.00114145
AC106900.1	0.73888	2.34375	1.66541	1.31768e-07	6.26596e-07
ANGPTL7	3.00908	0.0313472	-6.58484	1.94087e-05	5.45492e-05
REEP2	0.510996	1.53941	1.591	3.36119e-10	3.24653e-09
PDK4	123.53	47.8952	-1.36691	2.69606e-11	3.61053e-10
AC021146.12	0.88212	1.84656	1.06579	0.0143976	0.0215421
PAGE1	16.7745	37.3881	1.15631	2.72909e-05	7.41644e-05
AC090921.1	0.0559247	2.64824	5.5654	9.42672e-07	3.62182e-06
TRIM45	1.95791	4.23407	1.11273	1.72552e-08	1.04183e-07
AC112206.2	4.33665	2.05388	-1.07823	4.56715e-10	4.24859e-09
TKTL1	0.473999	5.5817	3.55775	0.00347046	0.00593583
NTS	12.4493	176.67	3.82693	8.13021e-05	0.000198156
PAEP	14.2176	37.759	1.40914	2.93246e-06	1.00048e-05
WDR62	1.26018	3.16643	1.32922	1.56982e-15	1.13831e-13
C1QTNF12	0.786025	1.98776	1.3385	4.35556e-05	0.000112816
LINC02377	0.671822	1.46903	1.12872	0.00013178	0.00030651
KLF5	4.71837	10.9513	1.21474	0.00498311	0.0082552
FDCSP	7.79173	61.635	2.98373	9.59316e-06	2.90078e-05
SV2A	0.71132	1.81013	1.34753	1.33323e-05	3.89589e-05
CHEK1	2.37059	4.85947	1.03555	2.64454e-13	7.27982e-12
FAM133A	1.36068	4.9209	1.8546	9.94092e-05	0.00023727
TMEM54	18.1055	37.7569	1.06031	1.74944e-05	4.97617e-05
PRSS3	10.7502	25.6282	1.25337	0.00209123	0.00374849
KIF11	3.46039	7.64051	1.14274	1.81465e-14	8.40335e-13
PFKFB4	1.08601	3.13511	1.52948	5.0772e-16	4.57409e-14
IQGAP3	4.87355	10.9068	1.16219	1.11219e-15	8.65586e-14
TTC36	51.0594	14.7359	-1.79284	4.00745e-14	1.56354e-12
IBSP	0.637646	3.62184	2.5059	1.77376e-07	8.13165e-07
SLC29A4	7.8424	17.3081	1.14208	5.10912e-07	2.09336e-06
EGFR-AS1	1.17071	3.34033	1.51261	0.0238839	0.0341182
CLIC1	174.825	354.075	1.01814	1.71441e-21	8.4949e-18
FUT2	1.3893	3.29406	1.2455	3.80801e-09	2.73594e-08
AL731684.1	0.617399	2.04327	1.72661	1.71458e-05	4.88634e-05
ADH1C	840.777	410.373	-1.03479	6.5511e-10	5.81386e-09
IMPDH1	6.44086	15.9613	1.30925	3.57445e-12	6.60873e-11
TCN1	0.567455	2.39042	2.07468	0.00214132	0.00383134
C6orf132	1.20289	2.6158	1.12075	8.57705e-05	0.000207758
EPPK1	1.24749	2.8534	1.19366	4.49461e-06	1.47067e-05
HILPDA	5.71197	12.0454	1.07642	1.65455e-12	3.38773e-11
SLC52A3	1.16003	2.88318	1.31349	0.019604	0.0285
NRSN2	9.14268	19.2512	1.07426	4.13872e-07	1.74086e-06
CTHRC1	7.046	20.2595	1.52372	7.61117e-08	3.8588e-07
AC137723.1	3.96194	1.96228	-1.01367	1.35701e-07	6.42417e-07
CTXN1	1.42882	3.63272	1.34623	0.00155484	0.00286229
MFSD2A	40.959	14.4681	-1.50131	1.37036e-12	2.88533e-11
S100A2	0.990918	2.36822	1.25696	1.4632e-08	8.9841e-08
SPDYC	9.79543	4.00618	-1.28988	1.17698e-05	3.49432e-05
FLNC	4.30155	11.7937	1.45509	1.95795e-05	5.49875e-05
AC015912.3	2.34987	5.0176	1.09442	3.57276e-05	9.46859e-05
SLC27A5	178.805	75.9201	-1.23583	5.42348e-15	3.16157e-13
RECQL4	8.56413	19.8581	1.21335	8.22257e-18	2.10739e-15
AP003555.2	3.13146	0.863148	-1.85915	1.99043e-08	1.18068e-07
FAM96AP2	0.854929	2.10899	1.30268	0.00598275	0.00974615
CCL20	52.6667	113.685	1.11008	5.74552e-10	5.1951e-09
ASNSP1	0.767961	1.99316	1.37595	1.66418e-05	4.76006e-05
PDP1	2.55164	5.24206	1.03871	0.000146467	0.000336929
AP000769.1	2.36116	5.87578	1.31529	2.70308e-07	1.18774e-06
MYO1A	1.39013	3.15721	1.18343	3.97631e-07	1.67778e-06
CENPH	3.73721	7.59751	1.02356	1.87199e-15	1.3251e-13
ELOVL7	4.68156	9.42668	1.00976	6.30899e-06	1.98863e-05
C5orf46	0.861289	2.37362	1.46252	0.000518929	0.00105641
STC2	3.13768	7.73976	1.30259	0.000806739	0.00157792
ENTPD2	2.77038	7.30373	1.39855	1.11958e-08	7.07595e-08
LYPD1	5.36756	12.0672	1.16875	4.343e-08	2.35272e-07
IL4I1	2.50033	8.03408	1.68402	4.78959e-12	8.47586e-11
TONSL	4.17522	8.76473	1.06986	8.87048e-18	2.16163e-15
EPS8L3	7.58652	23.2653	1.61667	5.10158e-14	1.93146e-12
AC006065.4	0.166442	1.85251	3.47639	4.89879e-06	1.58581e-05
FOXM1	6.95334	15.6633	1.17161	2.66606e-13	7.3255e-12
PTP4A3	17.9526	38.7998	1.11185	4.61828e-08	2.48195e-07
ERCC6L	0.658838	1.64388	1.31911	3.90116e-15	2.42639e-13
DNASE1L3	17.4863	7.81612	-1.1617	7.46994e-11	8.84082e-10
CSF3R	1.44557	3.16437	1.13027	6.55392e-05	0.000163053
DEPDC1	1.62007	4.01019	1.30762	1.25669e-12	2.67248e-11
SELENOM	21.8351	47.6959	1.12722	4.28703e-09	3.0346e-08
FBLL1	1.84685	4.43185	1.26284	1.44567e-05	4.19234e-05
KRT20	5.78979	18.6566	1.68811	8.92134e-05	0.00021518
KRT80	2.57311	5.30872	1.04485	5.62223e-07	2.28096e-06
SMKR1	0.569708	1.44527	1.34305	1.94746e-05	5.4724e-05
TRAM1L1	0.798846	2.20098	1.46215	1.7191e-07	7.91895e-07
ATP5MFP2	1.05273	3.61511	1.7799	0.0274697	0.0386793
ARSI	0.738463	2.14222	1.53651	0.000403443	0.000839925
ZNF738	0.626802	1.62225	1.37191	1.87315e-08	1.1196e-07
SOX9	15.8681	40.3806	1.34753	3.08597e-12	5.82883e-11
SPTSSB	0.521393	1.85522	1.83115	4.55347e-07	1.89813e-06
LINC00513	0.91678	2.38158	1.37727	3.43517e-07	1.47626e-06
LINC00189	0.96345	2.44477	1.34342	0.00406833	0.00686912
OIP5	3.50415	7.20551	1.04004	1.39757e-10	1.51863e-09
CASC9	3.79597	8.35741	1.13859	0.000208658	0.000463632
CYP3A43	5.19565	2.18184	-1.25176	6.64228e-07	2.64145e-06
RPL35P5	2.94363	7.36336	1.32277	1.54406e-06	5.65052e-06
FXYD1	30.7778	15.1043	-1.02693	1.51659e-05	4.38006e-05
RBP2	1.01344	7.01764	2.79172	3.35443e-06	1.13146e-05
AC009005.1	2.44256	5.17872	1.0842	1.63648e-11	2.34358e-10
MSC	10.9799	41.1606	1.9064	0.000217407	0.000480202
ADH4	840.351	365.64	-1.20057	5.82556e-10	5.25148e-09
CDCA3	2.39812	5.68758	1.24591	9.30861e-17	1.2466e-14
UPP2-IT1	2.36988	0.565554	-2.06708	7.17662e-05	0.000177122
CHML	3.75773	8.34386	1.15085	2.22259e-11	3.04786e-10
FANCI	3.15979	7.04646	1.15707	7.85788e-15	4.34228e-13
S100A8	6.02828	24.1695	2.00337	0.00871632	0.0136618
SNAP25-AS1	0.745506	1.50632	1.01474	0.0214743	0.0309801
AC040970.1	1.10809	2.37865	1.10207	1.7812e-05	5.05585e-05
AFAP1-AS1	2.02583	5.16296	1.34969	6.60533e-05	0.000164304
KPNA2	35.0332	74.7894	1.09411	1.00236e-19	1.02929e-16
KIF23	1.92486	4.98186	1.37193	4.57693e-13	1.14539e-11
GTSF1	3.2556	10.256	1.65548	5.5479e-05	0.000140278
IGF2BP1	2.56259	7.44545	1.53876	8.13616e-09	5.3209e-08
LINC01139	0.778872	4.1913	2.42794	4.85657e-07	2.00313e-06
NEURL3	4.56784	12.0148	1.39523	1.38882e-09	1.11594e-08
AC068987.3	2.77149	6.13976	1.14752	2.09795e-08	1.2346e-07
NEIL3	1.0039	2.89425	1.52757	2.33889e-16	2.55644e-14
LRP12	0.828965	2.11683	1.35252	5.37684e-06	1.72256e-05
ZNF320	1.82271	4.08841	1.16546	2.42357e-08	1.40344e-07
EFNA5	0.81487	2.7904	1.77583	3.29506e-05	8.78413e-05
SHCBP1	1.61986	4.28918	1.40483	4.61382e-13	1.15074e-11
SMIM22	1.28242	5.14248	2.00359	6.3388e-06	1.99633e-05
MIR210HG	2.38839	5.19567	1.12127	4.94884e-06	1.60062e-05
ASF1B	7.62215	17.1256	1.16788	6.50837e-13	1.53081e-11
CCL26	0.769399	2.54772	1.72741	1.70585e-06	6.16368e-06
ST6GALNAC4	5.58218	11.2128	1.00625	3.08424e-13	8.17241e-12
TMEM156	3.53779	8.85831	1.32418	0.0124987	0.0189623
BBOX1	19.8673	9.69208	-1.03552	6.70188e-08	3.45682e-07
MMD	10.7231	22.201	1.0499	1.91985e-12	3.85136e-11
KIF4A	4.31395	11.5993	1.42696	1.23665e-16	1.51924e-14
GLYATL1	50.5527	23.1788	-1.12498	1.2164e-14	6.0474e-13
ARHGEF39	1.50197	3.21423	1.09762	5.19227e-14	1.95896e-12
LPAR2	3.1838	7.35611	1.20819	2.90089e-10	2.85574e-09
MUC12-AS1	0.449311	2.69058	2.58213	0.000164632	0.000374655
NOX1	0.74052	1.56668	1.0811	2.1583e-05	6.00582e-05
CLEC2L	0.287	2.38461	3.05463	2.01231e-07	9.11149e-07
WDR54	3.02002	6.14072	1.02385	1.28039e-09	1.04119e-08
ENO2	1.88646	7.12032	1.91626	6.19931e-10	5.54469e-09
ALPI	7.14625	17.4088	1.28455	0.000305553	0.000654191
ADORA1	1.44574	3.79467	1.39216	0.000138016	0.000319417
CHGA	0.362193	12.8622	5.15024	0.000225457	0.000495845
AC011297.1	1.07262	2.38669	1.15387	0.00855847	0.0134399
C19orf33	4.24983	13.0442	1.61794	0.00304885	0.00527542
MROH2A	4.75013	2.17795	-1.125	0.000146354	0.000336772
HSD11B1	687.6	335.492	-1.03529	3.33687e-09	2.43748e-08
AC069294.1	1.41739	0.677412	-1.06513	0.000877104	0.00170634
LPCAT1	10.3203	26.4886	1.35989	1.10272e-17	2.48364e-15
MMP9	16.2418	34.7828	1.09866	5.94608e-09	4.04524e-08
ZNF415	0.656112	1.36104	1.0527	0.00549407	0.00903022
ECT2	4.76315	10.5898	1.15269	3.80212e-12	6.9604e-11
CDCA2	1.08567	2.90699	1.42094	5.78609e-14	2.14489e-12
FAM240C	1.79659	0.782386	-1.19931	0.0153677	0.0228441
SOX4	11.5466	28.94	1.3256	1.18592e-08	7.43512e-08
HOMER1	1.25001	2.56934	1.03946	2.157e-10	2.20977e-09
ZNF793-AS1	0.864443	2.13488	1.30431	0.000340273	0.000721151
LY96	20.5601	50.2868	1.29033	1.36882e-07	6.47186e-07
RGS2	15.5599	36.456	1.22832	1.18677e-07	5.69444e-07
PRR7	2.86444	6.0282	1.07347	1.02462e-13	3.39976e-12
MIR3189	2.63327	5.43267	1.04481	0.0151969	0.0226083
TEDC2	3.12107	6.98601	1.16243	7.12169e-14	2.5387e-12
PSRC1	3.32351	7.60382	1.19402	9.05568e-17	1.23498e-14
ETV4	8.90835	25.64	1.52517	7.42308e-14	2.60861e-12
SLC45A4	2.43293	5.06787	1.05868	1.01765e-05	3.06037e-05
BATF	8.2632	18.3361	1.14992	6.84879e-06	2.14106e-05
LINC01980	2.15586	7.01599	1.70238	2.24444e-05	6.21643e-05
COL2A1	5.87234	14.2439	1.27833	0.0334708	0.0462416
HMMR	4.32439	9.28885	1.103	5.01531e-12	8.76059e-11
VIL1	17.0663	34.5363	1.01697	1.11804e-07	5.41005e-07
CCNB1	14.683	36.5261	1.31478	1.13658e-18	5.45009e-16
HAO2	89.5684	41.5717	-1.10739	4.37236e-09	3.08473e-08
FOLR1	1.72026	4.58719	1.41499	9.50351e-05	0.000227707
GAPDHP14	0.572711	1.54026	1.4273	0.0139108	0.0208915
GAS2L3	1.6181	3.75816	1.21572	2.48177e-14	1.06932e-12
FCGR1A	1.11415	2.39208	1.10232	1.707e-05	4.8657e-05
SPC25	3.25677	7.20568	1.14569	3.45166e-18	1.27568e-15
NDN	6.99008	16.8532	1.26964	0.00609214	0.00990264
IGSF1	2.24273	5.59456	1.31877	1.04684e-07	5.10061e-07
AC079466.1	6.67029	18.0743	1.43812	9.74788e-05	0.000233112
MEP1A	3.44761	15.6051	2.17834	2.85605e-08	1.62352e-07
ANO1	41.929	16.4634	-1.34869	5.50327e-13	1.33889e-11
PLA2G1B	3.90159	8.04291	1.04366	0.000174436	0.000394253
CYP4A22	71.1782	32.9095	-1.11293	5.54076e-12	9.47794e-11
S100A6	159.089	356.72	1.16496	1.87154e-07	8.52603e-07
MAEL	1.06076	5.58365	2.39611	0.000282017	0.00060871
SNHG4	0.737996	1.67544	1.18285	2.7465e-06	9.431e-06
GCGR	38.0268	16.6959	-1.18752	1.48702e-07	6.97168e-07
FNDC5	41.9715	11.8855	-1.8202	3.26781e-11	4.25731e-10
LINC00844	86.239	26.9597	-1.67754	4.53508e-10	4.22924e-09
EGLN3	2.21377	6.87782	1.63544	2.29724e-12	4.49323e-11
ARL14	1.95532	8.70641	2.15467	0.000119009	0.000279213
MACIR	1.73119	4.45085	1.36232	2.38146e-10	2.40165e-09
TAT	605.978	215.403	-1.49223	3.16844e-14	1.30107e-12
LINC02882	1.30176	3.23373	1.31274	0.00243061	0.00429619
CIDEC	4.07723	8.19495	1.00715	0.00315271	0.00543805
AC005224.3	1.29231	2.92382	1.1779	0.000549138	0.00111166
MTCL1	0.990155	2.39272	1.27292	2.82834e-05	7.66512e-05
CXCL1	16.2135	34.5554	1.09171	0.00554946	0.00911031
LGALS2	6.87293	14.0634	1.03295	2.61797e-06	9.03554e-06
LINC00942	1.20795	8.24541	2.77103	0.000119011	0.000279213
SQSTM1	172.855	360.854	1.06185	1.23769e-09	1.00867e-08
HMGN2P15	2.56933	6.08342	1.24349	0.00667096	0.0107368
MCM2	12.8303	30.0072	1.22576	1.10728e-14	5.57954e-13
ANO9	1.64074	3.6403	1.14971	6.4768e-07	2.58117e-06
ADRA2C	4.94793	10.0888	1.02785	0.0170022	0.0250087
AP001972.4	0.080145	2.0313	4.66364	6.78725e-05	0.000168266
AC010280.2	3.20959	1.59477	-1.00904	4.9174e-06	1.59149e-05
ALDH3A1	76.1424	171.22	1.16908	0.0141842	0.0212528
TRIM71	1.53801	3.97704	1.37063	1.5607e-09	1.2413e-08
PKMYT1	2.21464	5.15773	1.21967	3.73519e-15	2.33293e-13
PODXL2	8.85662	17.8135	1.00814	0.0139928	0.0209892
CEACAM6	1.31078	3.00101	1.19503	0.00218793	0.00390674
MLF1	0.646052	1.62906	1.33431	0.0154562	0.0229595
AC135584.1	3.39748	1.47259	-1.20611	0.000364713	0.000767586
LEFTY1	1.09894	4.01305	1.86858	0.0013165	0.0024672
UBE2T	15.1751	34.3831	1.17999	3.54247e-19	2.50756e-16
VEPH1	1.05583	2.29533	1.12032	2.94583e-05	7.95166e-05
PIMREG	1.02306	3.11718	1.60735	2.17626e-13	6.22118e-12
MYBL2	10.861	40.448	1.89692	8.40239e-19	4.62598e-16
NBEAP2	0.737088	1.62036	1.1364	6.02398e-09	4.08519e-08
STIL	1.28049	2.7071	1.08005	4.22823e-11	5.37202e-10
CA9	11.6401	52.5128	2.17357	1.65358e-10	1.75074e-09
CDCA4	5.16546	10.5413	1.02908	7.3353e-15	4.06863e-13
IGHG4	48.0673	96.3248	1.00285	0.00905583	0.0141471
ERFL	0.620051	1.65006	1.41206	0.00696632	0.0111589
RAB38	0.90851	2.25376	1.31076	2.50779e-05	6.8819e-05
CHGB	0.510915	1.90702	1.90016	0.000150889	0.000346351
AC093850.1	0.699574	1.61925	1.21077	0.0268104	0.0378836
UAP1L1	3.14104	7.00556	1.15726	2.24185e-06	7.8597e-06
AC138207.3	1.17096	3.04594	1.3792	4.48546e-08	2.42371e-07
PFKP	9.15086	18.3051	1.00027	1.63307e-05	4.67919e-05
RASAL1	0.478548	1.55213	1.69752	5.15011e-08	2.74003e-07
ZNF239	0.923383	3.14127	1.76635	1.38222e-11	2.05261e-10
KNTC1	2.32468	4.66927	1.00617	7.83424e-10	6.79836e-09
AC136601.2	5.47038	2.29729	-1.25171	2.96875e-07	1.29188e-06
AL133370.1	0.377669	1.83273	2.2788	5.25912e-10	4.79907e-09
FOLH1B	4.29246	1.15713	-1.89126	6.10238e-08	3.18959e-07
AC010247.2	0.862495	3.87281	2.16679	6.1387e-05	0.000153519
EXO1	1.99278	5.2592	1.40006	5.25811e-18	1.56324e-15
FBLN1	12.1582	29.8872	1.2976	2.5627e-06	8.85509e-06
ZNF883	0.705486	2.08154	1.56096	1.54052e-07	7.19171e-07
TPX2	15.1109	36.7957	1.28395	2.19505e-16	2.43504e-14
GBA3	33.5603	15.6641	-1.09929	8.14834e-11	9.54492e-10
LINC02889	1.12175	3.81109	1.76445	0.000995573	0.00191377
AL162413.1	6.64611	15.9218	1.26042	0.000568858	0.00114721
LINC02640	1.5147	0.747543	-1.0188	1.60046e-07	7.42688e-07
CYTOR	7.35344	14.8044	1.00954	4.58129e-14	1.75518e-12
RAP1GAP2	1.30361	2.69136	1.04583	1.12516e-05	3.35247e-05
MAFG-DT	2.30731	5.3137	1.2035	9.838e-13	2.18271e-11
MMP10	0.708457	4.56162	2.68679	2.62793e-09	1.96302e-08
MYO18B	0.636159	1.54739	1.28238	0.0010077	0.00193383
AURKB	5.89659	17.2489	1.54855	1.16702e-17	2.58923e-15
MSC-AS1	0.954818	2.50479	1.39139	0.00692754	0.0111027
SALL4	0.723266	2.06474	1.51336	1.7835e-05	5.06027e-05
PDX1	3.08586	8.08492	1.38956	0.000418928	0.000868531
PRAME	4.14532	13.1613	1.66675	9.68943e-10	8.15591e-09
KRT17	2.42241	9.12215	1.91293	5.49967e-05	0.000139201
EVC2	0.771012	1.78553	1.21153	1.37326e-08	8.48441e-08
TMEM158	1.31626	4.76154	1.85498	0.00715769	0.0114358
E2F8	1.72382	3.5178	1.02906	7.96205e-09	5.22312e-08
AC114786.2	1.4097	2.82462	1.00266	1.19331e-06	4.47293e-06
STEAP4	4.13325	1.83144	-1.1743	1.33353e-09	1.07733e-08
LINC02210	0.755963	1.6459	1.12249	1.73419e-12	3.52168e-11
LINC01480	1.25458	3.75109	1.5801	0.000556351	0.00112473
TTLL4	5.38695	12.4813	1.21223	1.33926e-15	1.01057e-13
ZNF816	1.28262	2.7925	1.12246	2.10185e-11	2.90372e-10
KIRREL2	0.105773	9.05941	6.42037	7.62536e-05	0.000187109
TAT-AS1	3.36048	1.3338	-1.33312	6.70606e-05	0.000166532
S100P	57.1629	198.481	1.79585	1.05119e-09	8.72071e-09
CXCL5	3.57486	18.001	2.33212	4.96624e-07	2.04213e-06
CDH17	0.322354	4.05629	3.65344	3.80689e-06	1.26882e-05
UBE2SP1	0.620401	1.42404	1.19872	1.90602e-13	5.65529e-12
GJB6	0.149333	1.97497	3.72522	4.19595e-06	1.38268e-05
AL354872.1	30.7601	14.6766	-1.06754	5.94763e-10	5.33564e-09
DBN1	11.0992	23.1555	1.0609	1.82808e-07	8.34594e-07
CYP26A1	2.45815	0.923054	-1.41309	0.000219855	0.000485105
TGFB2-AS1	0.44934	1.60863	1.83995	0.0019901	0.00358579
TMSB10P1	0.891289	1.83266	1.03998	9.6261e-06	2.90956e-05
AC091133.5	0.66976	2.06123	1.62179	3.79625e-09	2.7301e-08
DQX1	1.11493	3.37822	1.59931	4.33786e-06	1.42534e-05
MT3	0.482111	2.00902	2.05905	0.00261108	0.00458303
ABCC1	4.34583	8.78374	1.01521	5.87034e-06	1.8614e-05
B3GALNT1	1.29888	2.88176	1.14968	1.15598e-08	7.26887e-08
ADRA1A	3.64481	1.21865	-1.58055	1.69842e-11	2.41437e-10
CDC20	13.467	45.1563	1.7455	1.10788e-19	1.02929e-16
AQP10	0.601905	1.68976	1.48921	0.0184083	0.0269119
HMGA1	60.9436	148.339	1.28335	3.96927e-20	5.90032e-17
RAP1GAP	16.4865	37.8984	1.20085	9.75302e-10	8.18164e-09
DUSP9	15.0717	45.3214	1.58835	8.39043e-10	7.18454e-09
CDCA8	6.14687	15.6641	1.34954	2.65499e-16	2.79904e-14
CNTNAP1	1.42466	2.95739	1.0537	3.05238e-07	1.32362e-06
AC087164.2	2.25004	0.894289	-1.33114	1.38277e-06	5.11441e-06
KIF14	1.29318	2.84341	1.13669	1.79024e-11	2.52246e-10
LINC01234	0.740551	1.5745	1.08822	0.00227541	0.00404738
NCAPG	3.53263	9.00131	1.34939	2.3109e-15	1.54736e-13
SPDEF	2.23831	6.3823	1.51167	0.00255904	0.00450125
ACTBP8	0.279889	1.94338	2.79564	0.00906716	0.0141624
FAM24B	0.788639	2.22302	1.49509	1.45825e-10	1.57595e-09
CYP2A6	1107.76	379.531	-1.54536	1.01544e-12	2.23622e-11
MDK	133.145	286.279	1.10442	1.03405e-11	1.60115e-10
ADAP1	1.66001	3.52498	1.08642	8.19717e-05	0.000199559
ASRGL1	2.48191	7.13758	1.52398	1.61204e-10	1.71778e-09
CDK1	6.81922	17.1966	1.33444	3.18376e-17	5.50309e-15
C3orf85	2.17012	1.0409	-1.05995	1.19156e-05	3.5326e-05
ZFPM2-AS1	1.44719	6.50888	2.16915	3.01391e-07	1.30923e-06
SLC13A2	2.4465	5.85314	1.25849	0.0332784	0.0460214
MCM4	13.7497	28.3664	1.04478	1.95769e-13	5.76258e-12
DUSP4	1.3352	3.5366	1.40531	0.000169943	0.000385033
LINC00239	0.768299	2.42304	1.65708	5.40221e-06	1.73031e-05
FABP6	0.180703	2.41356	3.73947	1.05867e-07	5.15295e-07
PPP2R2C	0.736031	1.79319	1.28469	1.47126e-05	4.26155e-05
LINC02315	0.987881	2.71276	1.45735	0.00514627	0.0085056
CIP2A	1.30965	3.50182	1.41892	3.74338e-13	9.61059e-12
UBE2C	18.9724	56.2382	1.56765	2.40334e-16	2.60771e-14
RRM2	11.2984	23.6431	1.06531	2.65502e-14	1.13086e-12
DNM1	1.30926	3.93593	1.58795	2.92738e-06	9.98979e-06
CYP2A13	9.96032	2.77092	-1.84583	8.22832e-08	4.13502e-07
LRFN1	1.32833	2.77098	1.06078	1.65401e-07	7.65469e-07
LAPTM4B	64.51	154.775	1.26258	7.04832e-13	1.64479e-11
SLC25A47	209.571	87.9012	-1.25348	2.13608e-06	7.52794e-06
AC007773.1	1.16803	2.49581	1.09542	7.07797e-08	3.61934e-07
RHPN1-AS1	0.833101	1.69603	1.0256	4.95918e-13	1.22252e-11
LIPH	0.957968	2.18338	1.18852	0.00031969	0.000681084
GUCY2C	2.38923	4.90684	1.03825	0.000264701	0.000574505
UGT3A2	1.21238	3.63856	1.58552	0.00161478	0.00296195
FCHO1	0.734805	2.37903	1.69494	4.47859e-08	2.42088e-07
TFF1	2.04509	25.9182	3.66373	2.26399e-06	7.93357e-06
MISP	4.51374	12.6367	1.48522	2.29366e-08	1.33445e-07
OLFM4	1.2276	14.7319	3.58503	0.00075544	0.00148737
SULT1C2	3.95093	8.61502	1.12466	9.39247e-10	7.94192e-09
AC104809.1	4.1371	2.01434	-1.03832	0.000372097	0.000781798
PLK1	4.25688	11.2063	1.39644	5.72928e-18	1.66992e-15
CTSV	0.89352	6.25646	2.80778	7.57855e-11	8.9551e-10
CLIC3	1.1472	5.10998	2.15521	2.67435e-06	9.21518e-06
PEBP4	3.22428	1.48601	-1.11753	0.000383198	0.0008024
KCNE5	0.975425	2.39054	1.29323	7.58864e-08	3.85263e-07
LYZ	318.052	700.822	1.13978	5.59362e-07	2.26998e-06
MIR6835	0.703791	1.54039	1.13007	1.28679e-05	3.78025e-05
ZBTB16	5.10848	2.39198	-1.09469	7.51172e-13	1.73928e-11
OBSCN	0.646273	1.4013	1.11655	8.90317e-08	4.42036e-07
LINC02561	0.652679	1.38846	1.08904	0.00020372	0.000453729
UGT1A10	0.351194	2.71461	2.9504	1.79706e-05	5.09407e-05
H19	333.586	929.525	1.47844	0.0057765	0.0094412
MUC5B	2.15441	19.0101	3.1414	0.00735873	0.0117331
TESC	26.5321	53.5858	1.01411	1.0434e-08	6.62541e-08
LINC00944	0.638264	1.72587	1.4351	0.000497532	0.00101703
F9	247.053	109.753	-1.17055	5.50406e-14	2.05572e-12
ZNF229	0.656095	1.87362	1.51385	9.30368e-05	0.000223208
ELFN1	17.4644	8.44869	-1.04761	4.22823e-11	5.37202e-10
NPTX2	7.30722	21.501	1.55701	0.0123423	0.0187439
CNDP1	4.16993	1.43911	-1.53485	3.5781e-06	1.19891e-05
KCNJ11	1.87111	4.23075	1.17702	7.94252e-10	6.87627e-09
CDCP1	1.49464	3.36631	1.17137	7.60971e-09	5.01189e-08
PLK4	1.29865	2.61625	1.01049	2.53763e-10	2.54362e-09
FABP4	29.7132	10.7341	-1.46891	4.60809e-09	3.22805e-08
IGFBPL1	0.689247	2.66122	1.94899	0.00744423	0.0118465
OSBP2	1.33236	2.84246	1.09316	2.50059e-08	1.44523e-07
KIF20A	4.73859	11.8332	1.32031	1.95853e-14	8.87608e-13
HTR1D	1.13529	4.24432	1.90247	1.36461e-05	3.98055e-05
CSAG2	0.832753	1.84125	1.14473	0.00458151	0.00764528
ATP5MC1P4	0.605001	1.8532	1.61501	1.33861e-12	2.82247e-11
LINC01671	1.23783	2.48574	1.00586	6.1509e-08	3.21163e-07
SCRN1	3.55595	8.82297	1.31103	4.98821e-05	0.000127493
HOXC9	0.77409	2.03091	1.39156	0.000107175	0.00025397
STMN1	23.4503	49.5431	1.07908	3.01032e-13	8.01944e-12
MAGEA6	7.15427	17.3791	1.28048	0.000298369	0.000640562
KCNF1	0.85614	3.0187	1.81801	5.19885e-09	3.59614e-08
DHDH	0.642188	2.17497	1.75993	1.30083e-10	1.43155e-09
RACGAP1	6.8289	14.0704	1.04294	9.20424e-14	3.11665e-12
ZNF43	0.976794	1.9877	1.02497	1.02886e-06	3.91951e-06
EREG	0.209877	1.97389	3.23343	1.68965e-05	4.8255e-05
JPT1	24.9507	53.7094	1.10609	1.21235e-21	8.4949e-18
CENPL	1.84359	3.74734	1.02335	1.40308e-12	2.93757e-11
KIF15	1.27717	3.26292	1.35321	6.88188e-13	1.60848e-11
AC009686.2	1.08392	2.51557	1.21462	8.71371e-09	5.67116e-08
CSAG1	6.86729	16.932	1.30194	0.0246465	0.035103
AC004816.1	1.71648	3.61261	1.07359	1.76367e-11	2.4921e-10
RENBP	10.3889	24.6369	1.24578	1.201e-07	5.75528e-07
KCNH2	0.463035	3.10066	2.74339	9.75764e-06	2.94692e-05
XCL1	0.948509	2.43926	1.36271	1.40804e-05	4.08886e-05
GPSM2	1.34495	2.70676	1.00901	5.94763e-10	5.33564e-09
GPR35	1.87859	4.28336	1.18909	7.75042e-08	3.92271e-07
CIB2	2.27745	5.02564	1.14189	2.64525e-08	1.51762e-07
AKR1B10P1	3.25298	9.72032	1.57924	2.35686e-05	6.50961e-05
AP005262.1	1.13512	3.13503	1.46563	7.61906e-06	2.36002e-05
PTK7	2.91963	7.1277	1.28765	0.000958086	0.00184768
RNASE2	1.052	3.42658	1.70364	0.000111084	0.000262314
S100A3	1.08544	2.55049	1.23249	0.00070239	0.00139102
CD24	79.1022	184.628	1.22283	4.79295e-09	3.3418e-08
ARNT2	1.31702	3.289	1.32038	4.77671e-08	2.56061e-07
TMEM252	2.44374	1.21295	-1.01057	0.00264777	0.00464305
NMRAL2P	3.65858	8.50467	1.21697	2.96538e-08	1.68246e-07
SKA3	2.42422	6.15232	1.34361	1.51949e-17	3.22676e-15
TM4SF1	58.8566	128.082	1.12179	6.46137e-10	5.74795e-09
IGHV3-43	4.2643	8.92745	1.06594	0.0114016	0.0174511
AL450405.1	22.3603	44.7412	1.00066	5.68927e-07	2.30251e-06
PMAIP1	0.716816	1.86292	1.37789	4.50616e-08	2.43227e-07
SLC39A4	6.16424	16.9387	1.45832	3.69335e-06	1.23264e-05
SOAT2	7.93351	19.1291	1.26974	0.000827542	0.00161627
CCDC183	0.723897	2.03327	1.48995	1.83234e-10	1.92221e-09
LIF	2.80138	7.46794	1.41457	5.72087e-06	1.81983e-05
TREH	4.70604	2.15968	-1.1237	0.00161104	0.00295619
AC010336.2	2.51456	1.09978	-1.19309	3.58188e-12	6.61425e-11
BICC1	7.25031	14.9346	1.04255	7.62196e-05	0.000187057
GCNT1	0.737196	2.19061	1.57121	6.61439e-05	0.00016442
AKR1B15	3.09722	7.83623	1.33919	7.32841e-06	2.27806e-05
ADORA2BP1	7.50922	3.1779	-1.24059	7.11001e-11	8.50969e-10
CTAG2	5.54989	24.5565	2.14557	1.3268e-05	3.88016e-05
NCAPD2	9.16004	19.1765	1.06591	1.18922e-12	2.55828e-11
PHLDA2	11.4512	31.9163	1.4788	3.68354e-13	9.48974e-12
CEP55	2.34713	6.15155	1.39005	8.26052e-17	1.15842e-14
PLGLA	7.08897	3.3075	-1.09984	9.43438e-07	3.62382e-06
WNT6	0.43896	2.05375	2.2261	0.00637985	0.010324
TYRO3	1.86761	4.07495	1.12559	1.51776e-12	3.13355e-11
SOCS2	8.58904	3.9746	-1.11169	6.9977e-11	8.40233e-10
CD207	0.986624	2.07296	1.07112	0.00503287	0.008333
RPL18P13	0.957089	1.96684	1.03915	0.00123922	0.0023362
HK2	3.10312	7.63986	1.29983	7.70265e-06	2.38244e-05
OPRPN	18.3703	8.04462	-1.19128	0.000222177	0.000489428
MTFR2	1.13619	2.8219	1.31246	3.87817e-16	3.74344e-14
TINAG	3.44734	9.53754	1.46813	2.74406e-07	1.20397e-06
DEPDC1B	2.58372	6.74082	1.38347	8.78624e-15	4.73216e-13
CD177	0.221474	2.48967	3.49075	2.88559e-05	7.80038e-05
TNFRSF18	2.04732	5.05192	1.3031	1.55929e-08	9.49173e-08
SEMA6A	3.03155	7.08	1.22369	0.00136306	0.00254004
GINS4	1.0605	2.38148	1.16711	6.38414e-08	3.31587e-07
TPPP2	1.85095	0.85991	-1.10601	8.1984e-14	2.82759e-12
NT5DC2	9.83146	24.8869	1.33991	1.18528e-10	1.32078e-09
ZNF93	0.588241	1.55392	1.40144	1.21274e-09	9.90512e-09
REN	5.71384	2.73466	-1.0631	0.00130983	0.00245532
TOR4A	3.35297	7.48399	1.15837	3.16878e-08	1.78559e-07
LINC01436	1.53376	8.73021	2.50894	0.000102618	0.000244262
FCGBP	1.68395	5.03012	1.57875	2.49135e-09	1.87324e-08
S100A1	4.31994	14.2438	1.72125	0.000257866	0.000561063
ARID3A	4.90864	10.4911	1.09576	2.88191e-11	3.83181e-10
GDF15	78.1328	172.094	1.13919	1.39205e-06	5.14491e-06
AC113368.1	1.51385	0.612448	-1.30556	1.19495e-11	1.80334e-10
SLC6A19	1.47251	3.12636	1.08621	0.0026307	0.00461528
ILDR1	1.37043	2.86424	1.06352	2.27122e-07	1.01508e-06
LHFPL2	3.17668	6.49511	1.03183	1.05639e-12	2.3093e-11
NDC80	4.11547	9.35199	1.18422	3.84307e-14	1.50335e-12
GDPD3	1.49064	3.38524	1.18332	1.65713e-06	6.00516e-06
AL139023.1	0.527456	1.65267	1.64768	2.10376e-05	5.87384e-05
AC007938.3	0.632559	2.52843	1.99897	0.00143117	0.00265312
RBL1	1.92543	3.95464	1.03837	1.68069e-12	3.43179e-11
ZSWIM5	2.2148	5.03309	1.18427	5.72139e-08	3.01163e-07
TMSB10	1868.27	3894.36	1.05968	3.29161e-10	3.18553e-09
G6PD	13.4376	60.8171	2.1782	2.3466e-21	8.72056e-18
TMPRSS3	2.49522	8.15243	1.70807	2.14141e-07	9.64062e-07
RDM1	0.813547	1.82166	1.16296	2.2477e-13	6.3415e-12
CUZD1	1.0602	2.39134	1.17348	1.85485e-05	5.24255e-05
SAA2-SAA4	146.791	63.0604	-1.21896	0.00185826	0.00336866
AL161668.4	9.11033	4.10543	-1.14997	4.04369e-12	7.3399e-11
RHEX	2.33447	5.17702	1.14902	0.0299222	0.0418528
MKI67	4.83427	11.1029	1.19957	1.60937e-13	4.91238e-12
CENPE	1.13173	2.51493	1.15199	1.14074e-11	1.74097e-10
PRSS16	0.629101	1.48209	1.23626	4.05369e-05	0.000106126
TM4SF20	8.62752	19.115	1.14769	0.00197522	0.00356158
TRAIP	2.07368	4.93834	1.25183	6.18293e-18	1.75072e-15
PFN1P11	16.341	7.70702	-1.08425	0.00166611	0.00304822
DTL	4.4	9.88015	1.16703	1.23809e-13	3.95788e-12
CPA2	0.190971	22.9134	6.9067	0.000160373	0.000366142
MCM6	15.2347	30.7043	1.01108	6.55453e-14	2.37642e-12
CENPK	1.28291	2.57188	1.00341	2.21893e-10	2.25921e-09
IL1RL2	1.70262	3.45213	1.01973	0.00153174	0.00282394
LINC01608	1.20166	3.9694	1.72389	0.00025021	0.000545443
ITPR3	2.5339	6.78918	1.42188	9.22023e-05	0.000221384
CHAF1B	2.27603	5.75577	1.33849	1.68118e-14	7.90846e-13
MARCKS	39.6939	80.1283	1.0134	3.27788e-15	2.09123e-13
DLGAP5	2.96462	7.68352	1.37392	3.29769e-16	3.28994e-14
EME1	1.28814	3.21681	1.32034	1.79932e-14	8.3584e-13
AC147055.1	1.68017	5.29154	1.65508	0.0106951	0.0164715
SAA2	624.964	165.967	-1.91288	0.00154905	0.00285372
SH3BP1	2.55252	5.12656	1.00607	4.18983e-13	1.06102e-11
AC079209.1	0.684896	1.68254	1.29669	9.81123e-08	4.81492e-07
COLCA2	2.85135	6.11429	1.10054	2.1334e-11	2.93912e-10
SCGB2A1	0.937472	2.47264	1.39921	9.04447e-08	4.48453e-07
SMIM31	0.559998	1.54287	1.46212	0.00204841	0.00368194
PTHLH	0.939356	6.28463	2.74208	1.60426e-08	9.74954e-08
ARHGAP11A	2.69032	5.47396	1.02481	1.1152e-11	1.70725e-10
TRIP13	2.42499	7.84625	1.69403	8.28495e-20	9.47352e-17
GYS2	48.9487	18.9416	-1.36971	2.30371e-13	6.44908e-12
FOXP4-AS1	0.608708	1.5924	1.38738	5.75541e-07	2.32484e-06
CENPM	6.50476	16.6259	1.35386	7.47283e-19	4.27245e-16
SBK1	0.692528	1.4166	1.03249	0.00701879	0.0112332
AC068506.1	1.14448	2.41415	1.07682	0.000546446	0.00110697
PRR11	2.60943	6.98628	1.42079	7.12919e-17	1.01863e-14
VNN2	10.2413	26.7718	1.38632	1.24013e-08	7.75215e-08
CDKN3	9.17369	19.9957	1.12412	8.61559e-14	2.9374e-12
LINC01503	2.47992	5.09531	1.03887	1.68201e-05	4.8046e-05
HAVCR1	0.350975	4.78885	3.77024	1.69028e-07	7.79828e-07
ASCL2	0.718065	1.70641	1.24877	2.19204e-07	9.85069e-07
RCOR2	0.38981	1.92876	2.30683	1.74035e-10	1.83478e-09
PRSS21	0.68639	1.42899	1.0579	0.000769628	0.0015111
KEL	0.711895	6.46374	3.18263	0.00864609	0.0135701
UROC1	44.1997	20.3638	-1.11803	1.39417e-05	4.05484e-05
SLC22A1	334.825	103.506	-1.6937	6.10584e-13	1.45221e-11
AC239859.5	0.943915	3.11505	1.72253	8.69869e-06	2.65609e-05
IL11	0.289674	3.04526	3.39406	0.0158289	0.0234756
E2F2	0.913665	2.19498	1.26447	1.04164e-13	3.43327e-12
CD7	6.18576	17.4142	1.49324	1.1616e-06	4.37032e-06
NLRP6	4.48818	2.07223	-1.11495	3.4949e-09	2.54045e-08
FCER1G	39.3309	82.7634	1.07333	8.44096e-06	2.58711e-05
S100A9	35.5852	219.057	2.62196	1.34728e-08	8.34822e-08
TROAP	4.15114	10.1192	1.28552	2.826e-15	1.85059e-13
AC016735.1	4.25564	8.95451	1.07324	3.92857e-07	1.66235e-06
FAM171A2	0.831329	1.77474	1.09412	4.56458e-05	0.000117697
MDFI	2.38772	6.39038	1.42027	0.00265369	0.00465178
CABYR	3.64686	7.9323	1.12108	9.34175e-08	4.6104e-07
LHFPL3-AS2	0.452369	2.65451	2.55287	3.60084e-08	2.00024e-07
NUF2	3.18841	9.32027	1.54754	1.02118e-18	5.20995e-16
PTGES	4.56767	13.3646	1.54888	9.65513e-08	4.74615e-07
AP1M2	12.5492	29.0876	1.21281	4.09884e-06	1.35428e-05
EPHB3	1.03518	3.07651	1.57141	4.44467e-07	1.85746e-06
CDT1	6.5034	15.6883	1.27042	1.71704e-17	3.40317e-15
TMEM100	4.39951	1.90483	-1.20768	1.75355e-07	8.05142e-07
PLPP2	6.90953	14.4696	1.06637	1.52411e-05	4.40005e-05
LINC01703	1.58531	3.86046	1.28401	1.84696e-16	2.14493e-14
ESRP1	3.1235	6.63367	1.08664	0.00628962	0.0101941
GLYAT	82.8215	28.8252	-1.52267	6.78821e-15	3.8078e-13
SGPP2	1.90289	4.86196	1.35334	4.00582e-06	1.32636e-05
VSIG1	1.21856	4.94378	2.02044	0.00379923	0.00645509
DSCC1	2.88918	5.85707	1.01952	7.59036e-16	6.30339e-14
SERPINE2	5.80405	13.4121	1.2084	2.44242e-06	8.48881e-06
AC105020.5	1.71958	0.82208	-1.06471	1.41687e-08	8.72233e-08
BIRC5	11.5974	26.7945	1.20814	1.59267e-17	3.27379e-15
GUCA2A	2.22048	4.54364	1.03298	0.0168539	0.0248225
AKR1B10	590.037	1233.8	1.06423	4.21009e-07	1.76895e-06
DZIP1	0.80132	1.60776	1.0046	0.0334719	0.0462416
CFHR4	47.2644	23.5295	-1.00628	2.31502e-09	1.75487e-08
UBE2S	10.1517	22.1964	1.1286	1.01277e-17	2.35233e-15
BARD1	1.33499	2.67444	1.00241	2.14178e-10	2.19873e-09
LINC02362	9.99031	3.4913	-1.51677	5.66947e-12	9.65368e-11
C8orf88	0.800303	1.82852	1.19206	0.000144603	0.000333104
GDF10	0.688878	1.60042	1.21613	1.76085e-05	5.00383e-05
CCNF	2.56175	5.6615	1.14405	5.35467e-17	8.29137e-15
CDCA7L	3.17212	6.71395	1.08171	2.03166e-07	9.19067e-07
RAB34	11.5548	24.2158	1.06745	0.00037611	0.000789559
CDC6	4.57847	11.7808	1.36349	1.47585e-15	1.09147e-13
AVPR1A	14.2615	6.30747	-1.17699	2.87606e-05	7.78452e-05
SGO2	1.38963	3.18995	1.19884	8.93834e-15	4.76231e-13
PCLAF	4.52192	10.3227	1.19082	1.02521e-14	5.29158e-13
PTTG1	13.996	34.4432	1.29921	1.81042e-18	7.99218e-16
ANLN	3.6572	9.57677	1.3888	2.36055e-13	6.5834e-12
CASC19	1.56584	4.08631	1.38386	7.92569e-07	3.09308e-06
PITX1	2.39078	7.15468	1.58141	2.50753e-08	1.44868e-07
MAGEA12	4.76307	11.6376	1.28883	0.00840513	0.01322
GCK	14.8024	6.77309	-1.12795	2.96125e-05	7.98748e-05
CDC45	3.97531	9.12662	1.19901	4.72574e-16	4.41812e-14
STK26	4.10002	8.23635	1.00637	4.98502e-09	3.46434e-08
AP001783.1	34.0876	11.9551	-1.51162	4.53677e-09	3.18409e-08
GPLD1	25.9102	11.5632	-1.16398	1.70656e-10	1.80426e-09
BIRC7	0.342945	2.7764	3.01717	2.18218e-06	7.6712e-06
AC099850.3	3.28187	8.67962	1.40311	2.86594e-12	5.45482e-11
CREB3L1	2.91599	8.55592	1.55294	0.00324874	0.00558682
BLM	0.957583	2.19014	1.19356	7.30105e-14	2.57791e-12
COX7B2	11.9443	25.417	1.08948	0.00483172	0.00802856
UHRF1	2.47309	5.66871	1.19671	6.46005e-11	7.81992e-10
TRIM16L	10.6251	22.1569	1.06027	9.11991e-08	4.5129e-07
LRRC1	4.08184	8.88991	1.12295	1.14214e-15	8.84266e-14
MARCKSL1	77.2487	157.405	1.0269	1.77515e-13	5.36335e-12
LINC01018	43.5446	19.3666	-1.16892	2.00678e-08	1.18942e-07
LINC02506	2.96975	9.24852	1.63888	0.000121736	0.000285113
PRSS2	1.47801	49.3645	5.06174	0.00401755	0.00679209
LINC00665	2.0881	5.63324	1.43178	1.34728e-08	8.34822e-08
FOXJ1	1.3327	6.24673	2.22875	4.40235e-09	3.10441e-08
CDH16	1.36618	3.62645	1.40841	5.92146e-07	2.38414e-06
SSTR5	1.46576	3.34353	1.18972	4.88548e-05	0.000125276
KIFC1	8.16256	20.6016	1.33566	1.45765e-16	1.73343e-14
GTSE1	2.39757	5.80014	1.27452	1.21791e-13	3.91866e-12
SNHG3	5.63495	11.9716	1.08714	5.86911e-09	4.00203e-08
SHISAL2A	0.621351	1.4108	1.18303	5.22448e-06	1.67954e-05
AC006205.2	13.8744	36.6034	1.39956	0.0222413	0.0319746
TTC39A	2.19802	5.76316	1.39066	3.54399e-11	4.58498e-10
CNKSR1	1.17638	2.56706	1.12577	0.00272577	0.00476465
SDS	591.65	269.089	-1.13666	7.39472e-06	2.29579e-05
KCNB1	3.15361	1.44761	-1.12333	9.23494e-09	5.96087e-08
LUCAT1	0.759924	2.27313	1.58076	1.35176e-06	5.00845e-06
DLK2	1.47333	2.96518	1.00904	3.19659e-07	1.38092e-06
BARX1	0.449595	1.98985	2.14597	0.000212948	0.000471614
FXYD2	8.12964	16.5377	1.0245	1.87688e-06	6.70852e-06
KIF3C	1.33154	3.11939	1.22817	2.20605e-06	7.74696e-06
BX284613.2	0.656865	1.35924	1.04913	4.24002e-05	0.000110382
CYP8B1	279.086	85.7493	-1.70252	1.17288e-15	9.03364e-14
AFP	253.571	890.885	1.81285	3.65419e-08	2.02685e-07
PBK	5.0476	11.8816	1.23506	3.15994e-13	8.32845e-12
AC023090.1	0.562965	2.82705	2.32818	9.5473e-10	8.06368e-09
POF1B	1.22601	5.25308	2.09919	7.2631e-12	1.19036e-10
CTNND2	2.745	7.67375	1.48313	1.21148e-06	4.53163e-06
AC137056.2	1.89361	0.867845	-1.12563	1.5837e-11	2.29452e-10
MELTF	2.76217	5.9766	1.11352	9.28581e-08	4.58583e-07
CRHBP	5.41584	1.68357	-1.68566	3.15725e-05	8.44718e-05
ZG16B	1.10728	4.03374	1.8651	1.92633e-05	5.4274e-05
CKAP2L	1.85007	4.16215	1.16975	6.30396e-13	1.4898e-11
AP003108.5	1.62161	0.560245	-1.5333	8.35736e-08	4.18854e-07
FANCD2	1.73479	3.90804	1.17169	6.12081e-15	3.51296e-13
RPSAP53	1.57384	3.99331	1.34329	0.000411118	0.000854006
POPDC3	0.361277	2.91144	3.01056	1.10298e-06	4.17516e-06
ACTL8	1.81159	5.34474	1.56087	1.21801e-05	3.60456e-05
SNX25P1	1.01331	2.14438	1.08148	1.37056e-14	6.63689e-13
SLC25A24	1.89899	4.04768	1.09186	0.000405159	0.000843041
UCHL1	10.431	31.6145	1.59971	0.000388771	0.000812582
B3GNT3	14.2957	28.975	1.01922	5.4057e-07	2.20445e-06
HTR3A	0.135645	2.33151	4.10336	2.00198e-06	7.11448e-06
RFPL4B	0.626532	2.57481	2.03901	0.000270816	0.000586663
STOX1	0.707884	1.55687	1.13706	4.82098e-06	1.56365e-05
SLC16A3	3.53749	12.0491	1.76813	9.01703e-13	2.02781e-11
SLC52A2	18.5122	38.6037	1.06027	7.19518e-17	1.01863e-14
FAM241B	5.9912	12.404	1.04988	3.30835e-12	6.19424e-11
AC007639.1	0.489808	1.99842	2.02857	4.0478e-09	2.88726e-08
MCM10	1.21051	3.36319	1.47422	2.2118e-15	1.49448e-13
FERMT1	1.64822	3.89827	1.24193	2.07544e-09	1.59604e-08
KIF2C	4.34637	13.2931	1.6128	1.10788e-19	1.02929e-16
SLC7A10	1.46926	3.86604	1.39576	2.17796e-06	7.65918e-06
LINC00348	0.776811	1.76195	1.18154	0.00235353	0.00417335
AC079360.1	5.87141	1.68668	-1.79952	2.80675e-11	3.75201e-10
STEAP2	2.21104	4.50355	1.02634	6.14883e-06	1.94268e-05
KRT23	21.3644	57.075	1.41765	2.95259e-08	1.67648e-07
RIPPLY3	0.659751	1.41027	1.09598	2.53019e-05	6.9368e-05
INAVA	1.74033	6.94702	1.99703	3.32806e-13	8.70979e-12
HSD17B13	218.673	67.1286	-1.70377	1.343e-08	8.33904e-08
AC099560.2	2.44917	4.98868	1.02636	1.25448e-06	4.67951e-06
CENPF	3.89588	9.58936	1.29948	5.32375e-14	1.99339e-12
ADCY1	4.98327	2.23325	-1.15795	6.11676e-05	0.000152996
RAD54L	1.36822	3.75995	1.45842	3.71636e-14	1.46148e-12
HOMER3	6.96384	15.3342	1.1388	9.91617e-13	2.19351e-11
ZNF300P1	0.542221	1.47404	1.44282	0.0183547	0.0268414
SMOX	7.32251	15.8637	1.11532	4.43067e-14	1.70186e-12
SKA1	3.12285	8.18538	1.39019	3.38811e-16	3.35761e-14
MAGEA3	9.94513	20.5523	1.04724	0.0102765	0.0158841
LYPD6B	0.580535	2.33948	2.01073	0.000214792	0.000475343
TGFB2	1.69453	4.03414	1.25138	0.0330215	0.0457001
SMPDL3B	1.09092	3.15982	1.53429	1.86676e-06	6.67719e-06
MMP7	11.4172	30.7275	1.42832	7.34744e-07	2.89094e-06
PRR36	0.919203	2.05426	1.16016	6.81273e-07	2.69769e-06
GINS1	3.90757	9.85455	1.33452	3.27788e-15	2.09123e-13
TMPRSS15	1.19976	2.41781	1.01095	0.000113105	0.00026662
LINC00221	1.46095	4.43873	1.60324	0.00821492	0.01294
CENPW	13.9068	31.0566	1.15911	4.28706e-17	7.00298e-15
