# Supplementary material for: Predicting prognosis and immune responses in hepatocellular carcinoma based on N7-methylguanosine-related long noncoding RNAs
Source: Front Genet. 2022 Aug 30;13:930446. doi: 10.3389/fgene.2022.930446 (PMC9468367; doi:10.3389/fgene.2022.930446)
Supplement: Supplementary file 5 [file Table4.XLSX]

## Sheet: uni.trainCox
	Univariate Cox analysis						LncRNAs obtained by LASSO-penalized Cox regression analysis																					Multivariate Cox analysis
	id	HR	HR.95L	HR.95H	pvalue		id	futime	fustat	AL049840.5	AL096678.1	TMCC1-AS1	AC099066.2	AC026412.3	AC009005.1	SPRY4-AS1	MKLN1-AS	GSEC	AC091057.3	FIRRE	LINC01224	AL158163.1	AC034229.4	DUXAP8	GABPB1-AS1	AP003392.4		id	coef	HR	HR.95L	HR.95H	pvalue
	SNRK-AS1	2.47066	1.206	5.06153	0.0134417		TCGA-DD-AAE3	1.55068	0	3.03456	0	0.380492	0.320416	0.156446	0.854647	0.0496547	0.433349	0.385823	0.214301	0.203651	0.0544743	0.469441	0.193836	0.24939	1.19662	0		AL049840.5	0.293818	1.34154	0.966648	1.86182	0.0788995
	AL603839.2	1.83153	1.16555	2.87803	0.00868219		TCGA-DD-A4NS	6.72877	1	3.90579	0.442266	0.597192	0.914834	0.384959	1.32437	0.32115	1.54229	1.25986	0.19223	0.13275	0.0485826	0.781383	0.328801	0.327077	2.0568	1.06214		AL096678.1	0.975769	2.65321	0.783679	8.98263	0.116832
	DSCR9	5.2734	1.68491	16.5046	0.00428779		TCGA-5R-AA1D	1.23014	0	3.4465	0	0.806307	0	0.22245	1.79077	0.173026	0.952283	0.592877	0	0.211164	0	0.153093	0.274178	0.126384	1.16079	0.289737		AC099066.2	0.365402	1.44109	1.00026	2.0762	0.0498356
	AL137127.1	2.81673	1.44331	5.49708	0.00240094		TCGA-DD-AADL	1.74247	0	2.73952	0	0.99008	0.472405	0.525286	2.28005	0.202969	1.14351	1.00308	0.298992	0.391164	0.673426	0.555881	1.02427	0.655909	1.14598	0.631667		AC026412.3	0.572772	1.77318	0.870374	3.61241	0.114662
	AC020663.3	2.84731	1.10525	7.33518	0.0302179		TCGA-XR-A8TC	3.66849	0	3.52829	0	0.640512	0	0.504664	1.9121	0.253448	1.29029	1.87546	0.087783	0	0.974377	0.707313	1.01008	0	1.64957	0.564533		`MKLN1-AS`	0.382175	1.46547	0.946008	2.27017	0.0870054
	AL008718.3	2.40713	1.33492	4.34052	0.0034968		TCGA-CC-A1HT	0.276712	1	4.64911	0.112586	2.54788	1.91813	1.47298	2.55656	0.487409	2.61069	2.49853	0.255179	1.05164	2.39662	0.504038	2.07526	1.29532	1.4609	1.76559		AC091057.3	-2.14368	0.117222	0.0262586	0.523297	0.00497926
	AC097634.1	2.78585	1.03157	7.52347	0.0432508		TCGA-DD-AACL	0.293151	1	5.11503	0.271748	1.44048	0.253174	0.234743	3.98645	0.405038	1.26623	0.960507	0.168032	1.32398	2.67855	0.161766	1.35213	0.621166	0.489885	1.12346		LINC01224	0.458666	1.58196	1.14524	2.18522	0.00539023
	RPL37A-DT	1.50561	1.02421	2.21327	0.0373738		TCGA-ED-A7XP	1.09589	0	3.1934	0.154322	1.14425	0.431129	0.996056	1.94125	0.0824974	1.96526	1.08163	0	0.125648	1.46585	0.774788	0.786603	0.869058	1.00139	0.47011		AL158163.1	-1.62134	0.197634	0.0695682	0.561451	0.00233827
	AC092171.2	1.38557	1.1189	1.71579	0.00278911		TCGA-G3-AAUZ	1.31507	0	3.78823	0	0.168036	0.0528676	0	2.85204	0.0447904	0.224375	0.619988	0	0	0	0.313151	0.175677	0.220058	0.840899	0.632666		AC034229.4	0.6483	1.91229	1.24125	2.9461	0.00328125
	CHKB-DT	1.45704	1.0512	2.01956	0.0238374		TCGA-2Y-A9H1	3.36712	1	3.81341	0	0.368608	0.426738	0	1.46615	0	0.255759	1.75411	0	0.0285462	0	0.0503047	0.844858	0.491867	0.837376	0		DUXAP8	0.546217	1.72671	0.974506	3.05952	0.0612781
	AC026356.2	2.80566	1.36166	5.78098	0.00515948		TCGA-EP-A26S	1.66575	0	3.24003	0	0.79324	0	0.182066	1.19813	0.0293625	1.13304	0.367424	0	0	0.320244	0.345932	0.81551	0.983363	1.64748	0.343892		`GABPB1-AS1`	-0.524107	0.592084	0.354845	0.987933	0.0448092
	U91328.3	1.6786	1.07483	2.62154	0.0227724		TCGA-DD-A4NB	2.70959	0	3.93957	0	1.01289	0.0490165	0.363456	1.30479	0.0415193	1.19243	1.24953	0.415556	0.0258207	0.067814	0.657345	0.443288	0.0540053	1.10717	0.594211
	AL049840.5	1.56649	1.17749	2.084	0.00205745		TCGA-LG-A6GG	1.06027	0	3.16951	0.15279	1.13596	0.271171	0.652082	3.95243	0.432321	1.29669	1.74465	0.180349	0.124388	0.910665	0.970354	0.563923	0.518723	0.79122	0.917954
	AC010969.2	1.60794	1.11402	2.32085	0.0111922		TCGA-4R-AA8I	0.717808	1	3.62141	0	1.15442	0.937849	0.724003	0.198594	0.098051	1.18052	0.969279	0.111572	0.903003	0.694442	0.586914	0.519242	1.38918	1.96577	0.546306
	KCNMB2-AS1	1.21677	1.00264	1.47664	0.0469591		TCGA-ED-A5KG	2.33973	0	4.28959	0.56625	0.900722	0	0.968002	4.25849	0.545324	2.18191	1.82339	0.252141	0.207855	0.0960375	0.973125	0.893308	0.167032	1.66261	1.06583
	LINC00519	1.43672	1.01681	2.03004	0.0399282		TCGA-DD-AADO	1.2411	0	3.7778	0.150292	0.722614	0.345929	0.0443239	2.90407	0.040704	0.42608	1.07015	0.0914398	0	0.428577	0.170832	0.435668	0.403195	1.02268	0.699883
	SREBF2-AS1	1.67141	1.22009	2.28969	0.00138065		TCGA-LG-A9QD	1.00274	0	3.02238	0	0.414369	0.113051	0.13765	0.937531	0.0327427	0.633407	0.521532	0.0738055	0.0403957	0	0.381307	0.249182	0.10932	0.903936	0.137729
	LINC01116	1.24605	1.02158	1.51983	0.0299557		TCGA-EP-A3RK	0.994521	0	4.44897	0.157709	1.08435	0.972449	0.336401	3.19377	0.0427935	1.41512	2.44292	0	1.0566	1.56168	0.179201	0.318773	0.79698	0.941411	1.03636
	AL096678.1	3.75447	1.57418	8.95453	0.0028536		TCGA-DD-AACA	6.30411	0	3.77154	0.147497	0.338525	0.0459271	0.223723	2.08805	0.0954675	1.91473	1.04093	0.0897052	0.290287	1.67609	0.250021	0.262051	0.464194	1.46742	0.903383
	AL139286.1	1.67038	1.16086	2.40354	0.005721		TCGA-2Y-A9H3	4.15342	0	3.9817	0	0.31323	0.0608767	0.11023	1.15223	0	0.196265	0.928516	0	0.0321308	0.0285786	0.262969	1.0333	0	0.68391	1.18344
	DANCR	1.34177	1.12068	1.60648	0.0013733		TCGA-CC-5259	0.684932	0	3.77619	0	0.411518	0.458398	0	1.74745	0.23333	0.577053	0.706551	0	0.0910513	0.207052	0.157917	0.194312	0.149172	0.289328	0.689607
	AC010761.1	1.47055	1.0713	2.0186	0.0170286		TCGA-ES-A2HS	1.88493	1	5.00107	0	0.365734	0	0	1.51876	0	0.0945967	0.168061	0.231715	0	0	0.11594	0.273339	0	1.27286	0
	AL050341.2	1.32511	1.01346	1.73261	0.0396212		TCGA-2Y-A9H8	1.73425	1	4.5037	0.628858	0.138034	0.344454	1.3866	2.70002	0.0405116	0.484312	0.529365	0.176627	0.167743	0.0223999	0.426574	1.52165	0.0527001	1.20536	0.168996
	AC006252.1	1.93348	1.10782	3.37451	0.0203242		TCGA-G3-A5SK	2.03836	0	2.77946	0.159885	0.28141	0.325486	0.137387	0.253744	0.0434078	0.407076	0.424106	0.097402	0.0535077	0	0.223707	0	0.182282	1.27887	0
	PITPNA-AS1	1.31454	1.0277	1.68145	0.0294411		TCGA-DD-AACO	5.13973	0	3.6319	0	0.218571	0	0.0711964	2.23262	0.128023	0	1.04318	0	0	0.036318	0.440091	0.817328	0.0216978	1.12028	0.266003
	AL080317.2	1.80573	1.12766	2.89155	0.0138903		TCGA-DD-AAW3	4.47397	0	3.09474	0	0.349741	0.0686839	0.292275	0.758354	0	1.08854	0.137754	0.359053	0.440106	0	0.0638353	0.225479	0.207543	1.62705	0.238498
	SLC30A6-DT	1.94322	1.18862	3.17687	0.00807427		TCGA-ED-A4XI	2.24384	0	3.90158	0	0.215295	0.0906358	0.534004	0.655135	0.038983	0.836405	1.1369	0.0876379	0.0715181	0	0.275676	0.535959	0.038206	0.762014	0.162884
	TMCC1-AS1	2.61054	1.85914	3.66565	3.01642e-08		TCGA-ZP-A9D2	2.09589	1	3.14675	0.330135	2.06684	2.19206	1.29945	2.92784	0.452687	2.80068	2.13432	0.298493	1.67665	0	0.667935	1.47966	2.06132	1.57783	0.664387
	YEATS2-AS1	2.61763	1.08599	6.30943	0.0320537		TCGA-K7-AAU7	0.983562	0	4.7795	0.202974	0.517899	0.841791	0.639763	1.4516	0.772912	2.0718	2.19582	0.124369	1.44839	0.0611089	0.899038	0.854748	0.99754	1.09858	0.426143
	LINC02709	1.58995	1.02562	2.46477	0.0381653		TCGA-MI-A75I	1.72603	0	4.05959	0	0.592126	0.321483	0.609329	2.01241	0.0844078	0.898476	1.03922	0.186214	0.551722	0.775495	0.78901	1.38311	0.558055	0.937085	0.609628
	AP001469.3	1.746	1.24465	2.4493	0.00124977		TCGA-DD-AADV	1.5726	0	3.32019	0	0.523536	0.220617	0.542607	2.11102	0.0973373	0.902318	1.26504	0.145872	0.348699	1.25906	0.52042	1.0363	0.71886	1.53889	1.01098
	MYG1-AS1	1.62357	1.19419	2.20733	0.00198566		TCGA-DD-A11A	0.216438	0	1.40582	0.370974	0.932147	0.85928	0.28948	1.35066	0.106245	0.873911	1.25572	0.158984	0.462732	0.0200534	0.0785472	0.274083	1.21332	0.959989	0.637688
	HCG15	1.47436	1.05637	2.05775	0.0224676		TCGA-ZP-A9D0	2.98904	0	2.38696	0	0.213936	0.312079	0.530968	0.166493	0.0817388	0.302524	0.748922	0.0930822	1.08249	0.153289	1.06235	0.163102	0.0136684	0.960778	0
	AC099850.1	1.9287	1.29334	2.87619	0.00127492		TCGA-DD-A4NN	2.46301	1	5.47675	0.287636	0.52534	0.806306	0.286222	2.80185	0.488036	0.407126	0.72888	0	0	0.0226137	0.28811	2.1454	0.0268441	1.5852	0.17053
	AC145207.5	1.67696	1.18319	2.37678	0.00366929		TCGA-DD-AACG	1.28493	1	4.49377	0	1.11385	0.0578373	0.29404	1.15886	0.0490137	0.816135	1.56069	0.109721	0.447167	1.61808	0.295975	1.50836	0.218662	0.669181	0.929656
	AC107959.3	1.32325	1.06515	1.6439	0.0114019		TCGA-DD-A1EA	6.61644	0	3.66787	0	0.736908	0.454125	0.54039	0.369051	0	1.85503	0.575206	0.110241	0	0	0.251806	0	1.04695	1.33093	0.933027
	AC145285.2	2.15517	1.30345	3.56343	0.00276321		TCGA-DD-A4NG	2.19726	1	3.77888	0	0.668784	0.0716417	0.383859	2.11758	0.0902009	0.939679	0.893619	0.0692571	0.278375	0.0502577	0.462474	0.694404	0.927952	0.803968	0.644408
	THUMPD3-AS1	1.98493	1.41899	2.77657	6.24092e-05		TCGA-O8-A75V	1.47397	0	3.66246	0.121529	0.312983	0.435593	0.292511	1.52339	0.0326735	1.15207	1.03377	0	0	0.138403	0.104966	0.129698	0.649443	0.510954	0.999698
	ARHGEF2-AS2	1.70921	1.03321	2.82749	0.0368714		TCGA-DD-A39V	1.76164	1	4.90098	0.175748	1.56441	0.400238	0.102493	1.67649	0.139199	0.665005	2.30983	0.107295	0.346518	0.474662	0	0.636567	1.39317	0.695406	1.02248
	ZNF529-AS1	1.43531	1.04736	1.96697	0.024591		TCGA-ZS-A9CF	6.60822	0	3.48754	0.333047	0.488457	0	0.0801095	2.88159	0.0857453	0.955764	0.784569	0.150465	0.758465	0.733549	0.693099	0.561053	1.20006	1.06389	1.08755
	LINC00862	1.42743	1.02746	1.98311	0.0338845		TCGA-DD-A4ND	7.52329	0	4.5003	0.162379	0.486849	0.15089	0.491838	1.92665	0.283736	1.02541	0.872383	0	0.0808111	1.08811	1.37999	1.10269	0.888938	2.70165	0.624778
	AC127024.5	1.34211	1.02123	1.76382	0.034803		TCGA-DD-AADC	1.16438	1	4.05016	0.247363	1.71036	0	0.711749	1.45366	0.0686665	1.69759	2.03784	0	0.445521	1.91026	0.45917	2.07139	0.638978	1.57705	1.31561
	LINC01772	2.36591	1.01978	5.48897	0.0449011		TCGA-G3-A25S	1.13973	1	3.49123	0	0.65469	0.292706	0.0420831	4.59613	0.112958	1.08592	0.954271	0.0868876	0.811966	1.99935	0.308615	1.58819	0.878044	1.03181	1.27598
	FOXD2-AS1	1.3374	1.07938	1.6571	0.00784963		TCGA-NI-A4U2	4.90685	1	3.1694	0	0.412922	0.0628147	0.154101	0.306483	0.0268685	0.788493	0.375385	0.0306783	0.195772	0.233385	0.100652	0.158072	0.0649471	1.39504	0.317419
	AC125437.1	1.90106	1.29843	2.78338	0.000958272		TCGA-G3-A3CK	1.60274	0	2.68223	0	0.679625	0.367203	0.313499	1.44809	0.0628441	1.72965	1.75339	0.267372	0.0583952	0.0348683	0.424684	0.126204	0.331254	1.61597	0.829578
	AC011731.1	2.63129	1.45187	4.76879	0.00142787		TCGA-RC-A7SF	1.5863	0	2.78126	0	0.35619	0.183183	0.284798	3.47781	0.485764	0.754164	0.638196	0.408089	0.417961	0.0664469	0.556856	1.4654	0.297259	1.085	0.169647
	MFF-DT	4.14745	1.80428	9.53362	0.00080906		TCGA-DD-AACD	1.04384	1	3.5231	0	0.517223	0	0	1.39131	0	0.3311	1.65157	0.0949466	0	0.156296	0.177202	0.450492	0.034625	0.740835	0.176097
	AC099066.2	1.65909	1.27034	2.16679	0.000201898		TCGA-DD-A3A6	8.92603	1	4.86827	0	0.878163	0.311689	0	0.972313	0.297729	0.458099	1.9022	0.551764	0	0	0.588279	0.702664	0.943559	0.57138	0
	AL078644.1	1.73872	1.05262	2.87203	0.0307545		TCGA-3K-AAZ8	1.08493	0	3.90065	0	0.471544	0.426065	0.211926	2.21865	0.0412788	0.779351	0.59291	0.0927084	0.0256704	0.0228268	0.173138	0.441044	0.42869	1.12303	0.464657
	AC012676.4	2.39292	1.06949	5.35401	0.0337147		TCGA-MI-A75H	2.04658	0	3.8102	0	0.577668	0	0.144606	1.75162	0.0457675	0.895302	0.660032	0	0.110689	0	0.191051	0.732763	0.0740055	1.35018	0.643972
	LGALSL-DT	2.47722	1.33507	4.59649	0.00402467		TCGA-DD-AAEB	1.30959	0	2.79207	0	0.113391	0	0	1.00086	0	0.398616	0.383611	0.628048	0.310063	0	0.297763	0.166655	0.165732	1.60562	0
	AC012073.1	1.84784	1.3902	2.45614	2.34682e-05		TCGA-ZP-A9CY	2.14247	0	3.59829	0.161671	0.569765	0.197021	0.138934	0.474189	0.127921	0.931364	0.581221	0.190729	0.297941	0.0242934	0.346575	0.172383	0.307087	1.33802	0.344532
	SNHG20	1.45456	1.0544	2.00658	0.0224483		TCGA-BD-A3EP	1.12055	0	4.8038	0.325227	0.48559	0.257031	0.517152	0.698074	0.0920762	1.33148	1.18032	0	0.113065	0.100872	0.84491	0.345551	0.505604	1.41355	0.897453
	AP000873.1	2.16585	1.32961	3.52804	0.00190726		TCGA-EP-A2KB	1.63288	1	3.95781	0.567495	1.46635	0.0353141	0.21385	2.54412	0.029891	0.810711	0.776395	0.131906	0.0368859	0.727406	0.499629	0.960275	0.0580037	0.866467	0.630539
	NUTM2A-AS1	1.58237	1.05366	2.37638	0.0269735		TCGA-BC-A10X	2.10959	1	1.76563	0.112186	0.319253	0.292215	0.064825	0.57192	0.116768	0.768005	0.626071	0	0.0371308	0	0.454534	0.119754	0.058386	0.889994	0.351532
	AC027271.1	1.99789	1.17889	3.38588	0.0101281		TCGA-CC-5262	0.282192	1	4.38934	0	0.264829	0.424884	0.275369	2.58307	0.0456491	1.61286	0.615115	0	0.212966	0.43645	0.0500568	0.338033	1.36746	0.737796	0.881054
	AL513218.1	1.79672	1.19074	2.71109	0.00524345		TCGA-CC-A7IK	0.717808	1	3.90147	0.641341	1.73135	0.186693	0.363256	1.65219	0	2.05418	1.67808	0.093183	0.927802	1.62491	0.0896216	0.878748	0.612501	0.807809	0.593909
	AC020915.2	1.57449	1.14709	2.16114	0.00496625		TCGA-RC-A7SH	1.28219	0	4.28527	0.163421	0.551229	0.374074	0.308686	3.8593	0.209514	0.437732	0.946774	0.280288	0.0276276	0.972211	0.38844	2.52349	0	1.82002	0.348036
	OTUD6B-AS1	1.50593	1.08418	2.09175	0.0146044		TCGA-ED-A7XO	1.16986	0	3.30992	0	0.541089	0.791175	0	0.936713	0	0.472424	0.339002	0	0.369488	0.37762	0.213471	0.533299	0.432706	0.948566	0
	AC073655.2	1.7391	1.07987	2.80075	0.0228441		TCGA-G3-A7M6	1.73151	0	5.38355	0.319921	1.19705	0.996856	0.435883	2.91026	0.175568	1.86107	2.82585	0.102963	0.464871	1.29727	1.1658	1.44739	2.08357	3.35411	0.991509
	TM4SF19-AS1	1.66236	1.04328	2.6488	0.0324981		TCGA-G3-A7M8	1.17808	0	2.79574	0.133913	0.36512	0.0426529	0.500388	0.846362	0	0.591953	0.636829	0.300845	0.0224451	0.385634	0.222859	0.142875	0.0412121	0.914234	0.288358
	AC007405.3	1.39526	1.09589	1.77641	0.00686984		TCGA-DD-AAW1	5.44932	0	3.33581	0.133671	0.21237	0.238416	0.220979	0.213242	0.0360494	0.815157	0.16746	0.0811443	0.129479	0.0199189	0.353753	0	0.0469171	1.28868	0.634202
	PHC2-AS1	2.4425	1.34682	4.42955	0.00327906		TCGA-CC-A7IG	0.819178	1	5.19041	0.501641	0.710898	0.365838	0	2.23133	1.54778	0.707119	1.41176	0.168523	0.0707653	0.200214	0.471785	1.4752	0.104626	0.625442	1.12588
	AP000866.2	1.63987	1.06461	2.52595	0.0248311		TCGA-CC-5261	0.265753	1	4.07521	0.508323	0.538858	1.03031	0.73133	3.77675	0.993348	1.3871	1.35218	0	0	1.93082	0.626737	1.48972	1.45145	1.28977	0.97146
	DLEU2	1.42831	1.02784	1.98482	0.0337108		TCGA-WQ-A9G7	0.0821918	0	4.96357	0.33506	0.310601	0.0570345	0.4557	3.46059	1.41648	0.321895	2.02354	0.108224	0.030084	0	0.418714	1.08354	0.0856922	1.02456	0.801857
	AL606489.1	1.31365	1.03693	1.66421	0.0237957		TCGA-ZP-A9CZ	1.93425	0	3.9447	0.178356	0.280917	0.0574102	0.60741	4.20862	0.0486506	1.32763	1.22322	0.108925	0.444268	1.84822	0.104783	0.883669	0.0319638	0.645268	0.377773
	LINC01121	2.94533	1.33186	6.51343	0.00763744		TCGA-DD-A3A4	1.67671	1	2.97967	0	0.996947	0	0.20877	1.3552	0	2.0706	0.488414	0	0.0252633	0.477497	0.0445578	0	0.0200465	0.809599	0.698826
	AC026412.3	2.58939	1.43926	4.65859	0.00149745		TCGA-DD-A39Y	0.468493	1	4.54923	0.12	1.50238	1.61369	0.453868	4.12606	0.646295	1.9948	2.67042	0.0727104	0.11622	1.96127	0.231169	1.60517	0.666258	0.394588	0.670739
	AC026362.1	7.54486	1.59452	35.7003	0.0108245		TCGA-2Y-A9H5	1.52055	1	4.17535	0	0.268708	0.511253	0.192135	2.05417	0.407772	1.46718	1.27148	0.200853	0.112114	1.32628	0.654398	0.851848	0.0229031	1.39813	0.361856
	NCK1-DT	1.71119	1.10973	2.63863	0.0150497		TCGA-DD-A4NI	2.23562	0	2.6965	0	0.417753	0.127307	0.252413	0.690037	0	0.391687	0.4538	0.0628869	0.067922	0	0.577415	0.214162	0.00915177	1.33812	0.117732
	Z99943.1	2.56466	1.36609	4.81484	0.00338252		TCGA-UB-A7MA	2.32329	0	4.25997	0.380137	1.52483	1.69244	0.677768	4.64328	0.305343	1.67861	1.92221	0.621977	0	3.04487	0.642362	1.09038	0.585341	2.48038	0.893112
	HCG18	1.40236	1.0188	1.93032	0.038061		TCGA-CC-A3MB	0.863014	1	3.81585	0	1.29165	0.0772938	0.639381	2.86662	0.380988	1.09225	1.5076	0.145771	0.060931	2.39335	0.712215	1.22442	0.0590253	0.696055	1.01045
	UNC5B-AS1	1.78211	1.03163	3.07856	0.038302		TCGA-KR-A7K2	2.27123	0	3.67836	0.165344	0.168618	1.40508	0	1.99592	0.0449525	0.276331	0.732919	0	0.0823294	0.0493234	0.1431	0.474991	0.428976	1.21696	0.186643
	ZBTB11-AS1	1.8291	1.13208	2.95529	0.0136343		TCGA-FV-A3I0	2.32329	0	2.67462	0	0.222431	1.76236	0.624139	1.58938	0.61534	0.925124	1.10817	0.571937	2.04839	0	0.433499	1.73552	1.84105	1.74958	0.826793
	DNAJC9-AS1	1.85932	1.20067	2.87929	0.00544331		TCGA-RC-A7SB	1.61096	0	1.81206	0	0.602045	0.275237	0.426753	1.80088	0.0829653	0.559545	0.707929	0	0.0854505	0.867054	0.814286	0.490707	0.77303	1.00634	0.119161
	DDX11-AS1	2.26361	1.38048	3.71171	0.00120433		TCGA-GJ-A9DB	0.183562	1	3.83231	0.35721	0.530674	0.230624	0.74726	2.94188	0.0518753	1.52628	1.28838	0.323254	0.421876	0.867714	0.606638	0.20207	0.795248	1.68845	0.564916
	GIHCG	1.33057	1.06462	1.66294	0.0120605		TCGA-DD-AADU	1.51781	0	3.83743	0.137181	0.166351	0.086169	0.117748	0.576305	0	0.803815	1.21118	0	0	0	0.192529	0.714221	0	1.22158	0.539849
	OSMR-AS1	1.92874	1.22461	3.03774	0.00459363		TCGA-DD-AAE1	1.51233	0	3.96269	0.190109	0.875051	0.902295	0	0.206731	0	0.94897	0.60203	0.223895	0	0.446855	0.0570221	0.680779	0.902447	0.674431	0.56617
	AC010327.6	1.65385	1.01048	2.70684	0.0453451		TCGA-BC-A10U	2.29315	1	3.7717	0.34954	0.588644	1.47305	0.447377	2.98138	0.0671364	2.2283	0.856787	0.0765067	1.32343	0.938148	0.335226	0.833878	1.06015	1.33719	1.16815
	BACH1-IT1	1.92842	1.10562	3.36353	0.0206824		TCGA-DD-AACV	4.19452	0	2.70576	0	0.719003	0	0.124203	0.518635	0	0.440973	0.423248	0	0.467293	0.786527	0.240155	0.22566	0.615312	1.31157	0.443435
	DGUOK-AS1	1.51163	1.07183	2.1319	0.0185041		TCGA-DD-AAVY	5.39726	0	2.85844	0	0.337127	0.179595	0.315243	1.04097	0	0.418109	0.316326	0	0.0491225	0	0.317302	0.756923	0	1.35861	0.315413
	AL359921.2	1.62459	1.23017	2.14547	0.000626387		TCGA-BC-A10W	0.249315	1	3.82958	0.288729	1.1442	0.140815	0.324054	1.85014	0.33326	2.12776	2.037	0	0.0752928	2.38841	0.326165	1.12809	0.951263	0.303776	1.00575
	NDUFB2-AS1	2.24663	1.28893	3.91593	0.00429985		TCGA-DD-AACT	4.27945	0	2.9355	0	0.202302	2.08433	0.0736442	1.85629	0	0.685953	0.862184	0.150345	0	0	0.453406	0	0.0663491	1.16062	0.274545
	AC012676.1	1.68206	1.16467	2.42929	0.00555788		TCGA-5R-AAAM	0.126027	1	3.14237	0	0.408207	0.161667	0.408908	1.08489	0.13774	1.07979	1.09563	0	0.114522	0	0	0	0.57607	1.07889	0.196259
	AL137244.1	2.231	1.06317	4.68165	0.0338435		TCGA-DD-A1EH	4.09589	0	3.8201	0	1.05649	0.516969	0.226662	2.65387	0.209183	0.775019	0.650078	0	0.0230208	0.409955	0.914851	0.617271	0.100566	0.743651	0.155082
	AC007405.1	2.6326	1.51262	4.58182	0.000617639		TCGA-DD-A3A1	0.638356	1	3.33966	0.156302	1.1243	0.0984203	0.217331	2.39387	0.0835823	1.02463	2.48883	0.0951733	0.0777044	0.528503	0.607906	1.50439	0.641603	0.581823	0.832573
	NRAV	1.76837	1.35064	2.3153	3.38131e-05		TCGA-KR-A7K0	0.178082	1	4.26677	0	0.655276	0.915029	0.248841	1.39532	0	1.85986	2.27365	0.0919384	0.1694	0	0.430436	0.669814	0.202105	2.03255	0.461248
	SCAT2	1.45697	1.05534	2.01145	0.0221757		TCGA-DD-AACN	3.56712	0	3.38391	0	0.947494	1.11703	0.380179	1.2181	0.306876	0.635399	1.39692	0	0	0.0910126	0.797055	1.29869	0.133256	1.08707	0.601387
	AL024498.1	2.75239	1.25928	6.01582	0.0111539		TCGA-DD-AAE4	1.66575	0	2.6862	0.18569	0.275441	0	0	1.08875	0	0.0998204	0.431131	0.316823	0.179966	0.0556693	0	1.54162	0.174555	1.15482	0.392267
	AC091965.1	1.75286	1.20354	2.55289	0.00343615		TCGA-FV-A2QQ	1.99726	0	4.71746	0.146111	0.521326	1.19051	0.313009	1.07558	0	1.55855	1.49091	0	0.462563	0.315227	0.242505	0.846811	0.622754	0.816707	0.165071
	AC026401.3	1.4326	1.14238	1.79653	0.00185492		TCGA-G3-AAV7	0.989041	0	4.21749	0.194126	0.923735	1.62684	0.452445	4.38206	0.336592	2.27234	1.7148	0.22857	0.0331136	2.45849	0.657338	1.15914	0.840587	0.55283	0.863197
	LINC00471	2.18255	1.13491	4.19727	0.0193219		TCGA-G3-A3CG	1.84384	0	3.36158	0	0.158681	0.5252	0.570851	2.3579	0.152247	1.38324	0.886112	0.117472	0	0.0856334	0.407031	0	0.466421	0.531924	0.216482
	PVT1	1.29668	1.04382	1.6108	0.0189031		TCGA-DD-A11C	1.8137	0	2.00513	0.229758	0.74726	0.146025	0.645393	3.13582	0.153788	0.868178	0.873187	0	0.273483	0.0352332	0.37461	0.127484	1.18575	1.27679	0.477884
	AC087392.3	4.37052	1.1249	16.9806	0.0331774		TCGA-NI-A8LF	2.18904	0	2.66859	0.109276	0.680353	0.368818	0.0936686	0.641054	0	0.704218	1.33132	0.686722	0.0538806	0.0479636	0.370495	0.590058	0.0568438	1.6618	0.701734
	AC007497.1	1.98281	1.05936	3.71122	0.0323327		TCGA-DD-AADN	2.46027	0	4.82877	0	1.61173	0	0.140378	3.73262	0.768056	0.52371	2.35789	0	0.0813026	0.471189	0.0724062	0.972524	0.176453	0.635366	0.690225
	BACE1-AS	1.73557	1.25943	2.39172	0.000752399		TCGA-EP-A12J	1.56164	0	2.18895	0	0.506745	0	0.748561	0.905098	0	1.57916	0.285869	0.110018	0	0	0.251321	0.361346	0.0322934	1.82633	0.381235
	AP001505.1	1.23357	1.01409	1.50055	0.0357344		TCGA-DD-A73G	9.52877	0	4.42183	0	0.640175	0.085924	0	1.78573	0.036922	0.292531	0.931985	0.500727	0.0229479	0	0.393046	0.278469	0.0060943	1.12469	0.154613
	TTN-AS1	3.86322	1.11423	13.3945	0.0331334		TCGA-DD-AADJ	2.92055	0	4.36114	0	0.309916	0	0.115527	1.58774	0.106302	0.594598	0.513743	0	0.13039	0.44055	0.171164	0.210396	0.307137	0.455022	0.585469
	SNHG10	1.3858	1.00345	1.91386	0.0476077		TCGA-DD-AAVZ	5.20548	0	4.36218	0.343632	0.220025	0.413461	0.426442	1.92403	0.0977396	0.899167	0.612119	0.111219	0	0.509601	0.299767	0.193994	0.0326556	0.935531	0.544812
	AC009005.1	1.52349	1.26049	1.84137	1.33495e-05		TCGA-XR-A8TF	1.89863	1	4.55902	0	0.32422	0	0.553424	1.0654	0	0.812283	1.50976	0	0.463534	0.557045	0.305076	0.32375	0.454339	1.8256	0.738424
	AC009902.2	2.11169	1.18993	3.74747	0.0106444		TCGA-DD-A3A3	1.46575	1	4.03288	0	0.220117	0.971223	0.177693	1.7641	0.163779	1.7932	1.47694	0.185798	0	0.179011	0.0468499	0.318278	0.0210869	0.383119	0
	LINC01139	1.18314	1.00917	1.38711	0.0382237		TCGA-MI-A75C	0.79726	0	4.50795	0.132355	1.08958	2.93907	0.184617	1.55794	0.170191	1.52982	0.981479	0.0803308	0	0.019715	0.286897	0.38792	0.135066	1.58925	0.628903
	AC020658.4	3.05353	1.23972	7.52108	0.0152161		TCGA-DD-AAVX	4.70685	0	3.64797	0	0.432471	0	0.441936	1.30933	0	1.21144	1.0991	0	0	0	0.270595	0.254419	0.0435909	0.849619	0.268959
	LINC00900	2.50867	1.30749	4.81337	0.00566867		TCGA-DD-AAE7	1.76438	0	3.04165	0	0.126925	0.078029	0.268755	0.670086	0.066195	0.427073	0.425014	0	0.120512	0	0.444615	0.254365	0.137076	1.02465	0.495471
	AC068987.3	1.28036	1.05267	1.55729	0.0133704		TCGA-ZS-A9CE	3.4	0	3.00673	0	0.477616	0.28964	0.373868	2.06942	0.0589974	0.59941	0.139499	0.0672579	0.53785	0.0647036	0.156533	0.228252	0.598973	3.15323	0.125753
	Z98200.1	1.59884	1.07014	2.38874	0.0219701		TCGA-CC-5264	0.279452	1	2.45432	0	0.50841	1.06931	1.24324	2.16148	0.137928	2.39215	0.329073	0.156657	0.337676	2.40589	0.25437	0.694196	1.01716	0.440361	0.409635
	AC021851.1	1.78312	1.17297	2.71064	0.0067984		TCGA-HP-A5N0	2.06027	1	3.82675	0.319244	0.295824	1.04942	0.472068	0.911116	0.0458286	0.912799	0.631807	0.102729	0.188706	0.77346	0.360166	0.179566	0.263377	0.972993	0.644677
	AL158166.1	1.84897	1.29191	2.64623	0.000778854		TCGA-G3-A5SJ	1.91233	0	3.62343	0.158104	0.84179	0.192724	0.410471	2.63094	0.445972	2.18389	0.818477	0	0.692536	0.466208	0.413068	1.16325	0.993352	1.4958	0.178526
	AC069234.5	1.52722	1.00983	2.30969	0.044821		TCGA-DD-A3A2	5.83836	1	2.38386	0	0.300191	0.0657021	0.11881	0.455994	0.0557016	0.306049	0.264305	0.182714	0.211956	0.428746	0.256458	0.112135	0.027557	1.0616	0.228703
	WAC-AS1	1.65529	1.21084	2.26289	0.00158194		TCGA-2Y-A9H6	0.978082	0	4.40242	0.308879	0.462387	0.372515	0.307372	1.68697	0.087088	0.62253	1.08401	0.191919	0.206574	0.0485002	0.691563	0.9217	0.08538	1.41475	0.183668
	LINC00622	1.40855	1.05293	1.88427	0.0210327		TCGA-DD-AAEE	2.21918	0	3.79004	0.250076	0.420264	0.0415158	0.312698	2.69742	0.0694675	1.46487	0.645144	0.293482	0.631517	0.1485	0.463861	0.93477	0.823178	1.22112	0.281272
	PTPRG-AS1	2.85592	1.46944	5.55061	0.00196705		TCGA-CC-A8HT	0.383562	1	3.66862	0.300294	0.841118	0.715859	1.06001	3.23512	0.538352	1.67465	2.23154	0.27125	1.37034	2.26127	0.33906	2.57367	1.45325	1.07901	0.480023
	AL359504.1	1.43265	1.04626	1.96174	0.0249637		TCGA-WQ-AB4B	1.08219	0	3.69702	0	0.299001	0.268626	0	1.11175	0	0.32623	0.621321	0	0.253986	0	0.204031	0.360665	0.0715204	1.0534	0.20277
	UBR5-AS1	1.58616	1.12475	2.23684	0.00853139		TCGA-DD-AADY	1.52055	0	2.29348	0	0.388649	0.341309	0.516264	1.89564	0.0791193	1.08955	1.0105	0.174922	0	0	0.455719	0	0.0263205	0.446268	0.317308
	BBOX1-AS1	1.29507	1.03157	1.62587	0.0258951		TCGA-2Y-A9GZ	2.32329	1	2.99068	0.158224	1.02958	0.0996552	0.480535	1.47253	0.0429388	0.770021	1.88333	0.186701	0.820567	0.136972	0.413357	0	1.04656	1.93901	0.943233
	LINC02367	3.90689	1.83526	8.31696	0.000407709		TCGA-BC-4072	4.08219	1	4.2181	0.304722	0.802696	0.0681457	1.40517	2.44866	0.166831	1.25708	1.96792	0.189234	0.368105	0.75258	0.343996	0.588254	0.890754	1.92848	0.236734
	AC009779.2	1.59124	1.14807	2.20549	0.00528622		TCGA-K7-A5RF	1.72877	0	3.08161	0	0.379996	0.232782	0.255255	0.246418	0.0420644	0.670883	0.51778	0	0.0518572	0.0232641	0.295662	0.31382	0.225397	0.84174	0.472308
	AC012676.3	1.97438	1.04479	3.73106	0.0361806		TCGA-DD-AAVU	6.03288	0	4.17426	0	0.726019	0	0	1.84615	0.043932	0.657628	1.35851	0.0985563	0	0.18385	0.0947962	0.592537	0.520277	1.54268	0.344667
	AL121917.1	1.72148	1.05402	2.81161	0.0299952		TCGA-PD-A5DF	1.75068	1	3.68619	0.159934	0.665857	1.57975	0.180476	2.25794	0.166356	0.860172	0.751638	0.0974328	0.38115	0.380946	0.138383	0.323029	1.00211	1.0243	0.485442
	AC027228.2	2.1724	1.1924	3.95784	0.0112475		TCGA-BC-A8YO	1.53973	0	3.77763	0	1.54458	0.0536151	1.51017	1.95844	0.0894644	2.12803	2.6023	0	1.33538	1.20201	0.643469	0.609223	0.855714	1.48231	1.34226
	AL592166.1	1.99968	1.2281	3.25602	0.00533612		TCGA-EP-A2KA	1.71781	1	4.34239	0.141315	1.14978	0.941613	0.121321	2.94446	0.280447	2.65025	1.99557	0.243658	0.0700704	0.021106	0.270462	1.14508	0.64213	0.868393	0.767458
	AC006504.7	1.53673	1.16497	2.02712	0.00236181		TCGA-DD-AADI	2.9726	0	4.92689	0.358836	0.682989	0.231719	0	1.47309	0.0521372	0.775559	1.13707	0.11656	0.032469	0.772046	0.489696	0.931096	0.0511025	0.77066	0
	LINC01315	1.35938	1.05644	1.74919	0.0169948		TCGA-ZS-A9CD	3.79726	1	3.70078	0.32367	0.509645	0.432057	0.146924	1.98459	0.0465267	0.819819	1.15551	0	0.0289538	0.0257498	0.365091	0.182178	0.0604874	1.2162	0.362952
	AL133215.2	1.67189	1.12437	2.48602	0.0111141		TCGA-DD-A1ED	6.30411	0	3.09238	0	0.204255	0.0344793	0.263654	0.470852	0.0577875	1.17248	0.727731	0.128887	0.0181196	0.0161078	0.0320185	0	0.0426893	0.867929	0.342003
	SNHG4	1.72772	1.30333	2.2903	0.000143512		TCGA-DD-AAEK	2.92329	0	2.4972	0	0.583102	0.348941	0.704972	1.22283	0	1.10868	0.64362	0.179064	0.280328	0.131277	0.0887792	0.560379	0.655981	1.29636	0.589183
	AC022211.1	2.50652	1.0177	6.17333	0.0457032		TCGA-BC-A10T	2.29315	1	2.13658	0.377777	0.708549	0.0966109	0.252645	1.56784	0.184634	0.664889	0.767294	0	0.495858	0.075304	0.0898515	0.310672	0.798197	0.97855	0.226787
	SBF2-AS1	1.39488	1.01334	1.92006	0.0412239		TCGA-XR-A8TE	2.53425	0	3.84179	0.164298	0.3598	0	0.141209	2.05887	0.170885	2.08757	0.467076	0.10015	0.0817934	0	0.142187	0.472278	0.0580667	0.956951	0.18547
	ZEB1-AS1	1.43613	1.02939	2.00359	0.0331347		TCGA-WX-AA46	2.07123	0	2.92463	0.212172	0.32276	0.0688434	0.292904	0.60398	0.0866992	0.695744	0.323165	0	0	0	0.18402	0.117408	0.152195	1.13415	0.239021
	NRSN2-AS1	1.36831	1.04214	1.79656	0.0240049		TCGA-DD-AADD	3.3726	0	3.66686	0.373685	1.0402	0.296339	0.275055	1.70658	0	1.37484	1.22074	0.121811	0.192803	1.22261	0.592411	0.707421	0.726256	1.42306	1.00633
	AC099508.2	0.77588	0.614165	0.980175	0.0333471		TCGA-DD-AAVR	6.88493	0	3.29696	0	0.230555	0.0464559	0.0844558	0.762313	0.0776454	0.413539	0.798814	0.39626	0.0954522	0.105617	0.278035	0.295218	0.0822832	0.385185	0.883258
	KDM4A-AS1	2.06219	1.39277	3.05336	0.000301042		TCGA-G3-A3CI	0.493151	0	2.81095	0	0.461539	0	0.201511	0.29961	0.0391346	0.64947	0.691785	0.0879729	0.0949515	0.0846548	0.953197	0	0.153491	1.38659	0.310327
	AC107068.1	1.79837	1.16771	2.76963	0.00772914		TCGA-BC-A5W4	1.49863	1	2.94055	0	0.408041	0.833439	0.250406	0.728272	0	0.638402	0.286721	0	0.25525	0.181072	0.384574	0.362396	0.595498	1.28498	0.684279
	SPRY4-AS1	3.29618	1.72374	6.30305	0.000310733		TCGA-DD-AAD6	1.8411	0	3.33232	0.219198	1.02764	0.071241	0.0657484	0	0	0.362063	0.921832	0.134601	0.110167	1.5377	0.190174	0.61057	0.315483	1.4755	0.246862
	AC068473.5	1.56909	1.14567	2.149	0.00499358		TCGA-K7-A5RG	1.42192	0	2.93905	0.155043	0.761295	0.395067	0.471843	1.87508	0.340422	1.16518	0.473383	0.0943907	0.264453	0.256969	0.634192	0.571162	1.04764	1.72269	0.718253
	AC131009.3	1.33599	1.08083	1.6514	0.00739001		TCGA-UB-A7MD	0.142466	1	3.85989	0	1.22189	1.33026	0.493958	1.90708	0.044334	2.4197	1.97445	0.279858	0.388278	0.0245279	0.141196	0	0.798206	1.37605	0.347514
	CYTOR	1.38566	1.1638	1.64981	0.000248449		TCGA-DD-A4NF	2.58082	0	3.38477	0	0.583273	0.0496463	0.600268	0.995037	0.0420541	1.55264	1.1337	0.183036	0	0	0.722196	0.684672	0.440884	1.56776	0.718426
	ITPR1-DT	1.77157	1.04349	3.00766	0.034208		TCGA-DD-A113	6.64384	0	2.68854	0	0.492587	0.247471	0.259411	3.42163	0.515108	1.45811	1.66184	0.072643	0.188636	0.0177922	0.482174	0.127955	0.136948	0.889343	0.373691
	MKLN1-AS	2.21844	1.57044	3.13383	6.16078e-06		TCGA-DD-AAW0	5.52055	0	3.50953	0.157253	0.473017	0.235893	0.477886	0.588693	0.201726	0.310631	0.873585	0.095765	0.10334	0.136126	0.701596	0.167688	0.185536	1.07766	0.335665
	SNHG15	1.25549	1.00668	1.5658	0.0434822		TCGA-2Y-A9GW	3.48219	1	4.18178	0.420807	0.512445	3.46338	0.253966	1.11978	0.0418359	0.972092	1.60724	0.265242	0.0515767	0	0.331715	0.164565	0.338297	0.820595	0.824065
	FAM27E3	2.49445	1.17761	5.28384	0.0169927		TCGA-2Y-A9H4	3.97808	0	2.47475	0.202427	0.66395	0.128213	0.424855	1.76093	0	0.996474	0.426263	0	0.662456	0	0	0.852883	0.914354	1.37254	0.425077
	GSEC	1.94032	1.43837	2.61745	1.42458e-05		TCGA-DD-A39Z	1.64658	1	4.56656	0.174122	0.668445	0.396801	0	3.40759	0.137895	0.699929	0.295936	0.106279	0.0295286	0.0520536	0.243165	0.497621	0.284968	0.658109	1.01526
	MED8-AS1	1.86976	1.29016	2.70975	0.000947381		TCGA-DD-A116	4.44384	1	4.89827	0.132948	0.186476	0	0	2.61383	0.0708267	0.769642	1.31793	0	0.0222772	0.0964226	0.255097	0.389517	0.209295	1.27755	0.631296
	AL008718.2	2.09878	1.03151	4.27031	0.0407987		TCGA-BC-A3KG	1.86301	0	2.618	0.482178	0.648234	0.794572	0.564894	4.59838	0.0727445	0.517226	1.15876	0.306271	0.885688	2.39179	0.622521	1.31418	1.81767	2.80223	1.36723
	AL021154.1	1.885	1.19775	2.96658	0.00614691		TCGA-DD-A1EG	3.7589	1	3.92369	0	0.522811	1.19707	0.739691	1.54097	0.21322	1.28797	1.93027	0.0731731	0.153916	0.153827	0.104291	0.642127	0.72267	0.903582	0.761323
	AC004943.2	1.508	1.02812	2.21185	0.0355645		TCGA-DD-A1EL	1.13699	1	3.80291	0.286525	3.04224	0.421029	0.906148	2.69762	0.0272768	1.92635	3.40221	0.284774	1.45174	1.39261	0.547114	1.52664	0.687871	0.61466	0.662699
	TBC1D8-AS1	1.70621	1.02894	2.82926	0.0384018		TCGA-2Y-A9GU	5.31233	0	2.75333	0	0.283079	0.300056	0.360582	1.97726	0.0909976	0.453271	1.47172	0.376009	0	0.0255767	1.61992	0.738475	0.0452972	0.943463	0
	LINC01011	1.5654	1.06301	2.30521	0.0232435		TCGA-G3-A25V	2.35616	0	4.44022	0	0.399091	0.401595	0.161258	1.09632	0.112833	1.57997	1.12905	0.0867908	0.070823	0	0.273174	0.290085	0.224373	0.91108	0.306455
	AL590705.3	1.56215	1.11759	2.18354	0.00903701		TCGA-DD-AADB	3.40274	0	4.27287	0.160879	2.03823	0	0.0936208	1.06822	0	1.56989	1.05438	0	1.34503	1.5321	0.266155	1.09514	0.357456	1.03345	0.342943
	AL121672.3	2.40463	1.30253	4.43922	0.00503267		TCGA-YA-A8S7	1.12877	1	5.94714	0.490318	1.74653	3.079	0.546038	2.90566	0.47176	1.68024	2.55035	0.644171	1.20473	0	0.761394	0.366034	1.13382	1.54606	0.690459
	FAM225A	3.90282	1.63799	9.29921	0.00211262		TCGA-GJ-A3OU	2.40822	0	4.72012	0.200002	1.04456	0.589389	0.27653	1.25253	0.389617	0.968276	1.5659	0.235407	0.611038	0.278514	0.595272	0.967109	0.147424	0.861654	1.12689
	AL390728.5	1.2577	1.02301	1.54623	0.0295654		TCGA-ED-A627	1.1589	0	3.5418	0.168127	0.409364	0.753893	0.434269	0.802068	0.0900771	1.13967	1.12117	0	0	0	0.67936	0.338652	0.157989	0.859988	0.882409
	AC120036.4	1.95589	1.06315	3.59827	0.0310189		TCGA-2Y-A9GX	6.69041	0	3.70283	0	0.607892	0.30067	0.616925	0.752472	0.134722	1.47747	1.43199	0.103807	0.164891	0.170553	0.620573	0.342522	0.18717	1.48485	0.361499
	LINC00839	1.2598	1.03319	1.53611	0.0224518		TCGA-DD-A115	6.96438	1	3.21285	0	0.295868	0	0.707998	2.21973	0.101156	0.522093	0.378861	0	0.344311	0.442731	0.0564228	0.533471	0.512979	0.675579	0
	LINC01138	1.82083	1.33382	2.48564	0.000160717		TCGA-MI-A75G	1.91233	0	3.99337	0	0.298509	0.125118	0.152208	1.01239	0.0717988	0.528544	0.389856	0.159213	0.342854	0.116511	0.116443	0.274463	0.655307	1.41987	0.531412
	MAP3K4-AS1	1.63116	1.06787	2.4916	0.0235887		TCGA-G3-AAV0	1.30411	0	3.32922	0	0.42612	0	0	0.592428	0.04299	0.11197	0.234572	0.0964816	0.314063	0	0.301621	0.581923	0.0212209	1.09649	0.178865
	RNF216P1	1.69296	1.17076	2.44806	0.00514571		TCGA-CC-A8HS	0.821918	1	4.6662	0.1786	0.885704	0	0.419042	1.62772	0.566434	0.544203	0.90211	0.109078	1.2896	3.53916	0.646919	3.5334	0.556941	1.23079	0.378258
	AC018690.1	1.54689	1.01284	2.36256	0.0434882		TCGA-DD-AACY	3.9726	0	2.34669	0.147991	0.107292	0.093088	0.243892	1.96163	0.0400571	1.02354	0.34926	0.0900115	0.0249067	0.16833	0.0439331	0.300109	0.186411	0.401137	0.576715
	ZNF433-AS1	1.67236	1.01785	2.74772	0.0423756		TCGA-CC-A7IE	0.594521	1	4.92645	0.552681	0.912049	0.100311	0.376807	2.30956	0.349076	1.13555	1.24852	0	0.079208	0.694525	0.22283	1.52285	0.365225	0.825991	1.04394
	AP003390.1	1.73962	1.12305	2.69468	0.0131485		TCGA-2Y-A9HA	0.0986301	1	3.56879	0.242506	1.06577	0.451064	0.767407	2.32323	0.0340093	1.61001	1.5885	0.0766191	0.845348	1.27232	0.607805	0.911965	0.86853	1.08339	0.700049
	AC048344.4	2.72813	1.54198	4.82671	0.000565478		TCGA-CC-A7IH	1	0	3.431	0.136831	0.229807	0.205966	0.294157	0.149032	0	0.844473	0.265206	0.16167	0.0897022	0.0405334	0.955858	0.888966	0.266931	1.53865	0.294317
	SCTR-AS1	1.16626	1.00679	1.351	0.040351		TCGA-ZP-A9D4	1.08219	0	3.22532	0	0.548124	0.236681	0.149882	1.79737	0	1.32596	0.654355	0.0805218	0.148849	0	0.186303	0	0.259141	2.73103	0.630149
	AL080317.1	1.62151	1.0402	2.52769	0.0328451		TCGA-MI-A75E	1.38904	0	4.23121	0	0.483117	0.528863	0.0817037	0.835938	0.180915	1.36091	0.25697	0	0.0469154	0	0.0822816	0	0.183032	0.720608	0.552295
	AL671710.1	2.23246	1.34058	3.71768	0.00202608		TCGA-DD-AAD5	3.68493	0	4.50246	0.404591	1.8077	0.584311	1.00854	2.8708	1.08741	1.5334	3.33979	0.825119	0.955536	0.0221225	0.127842	0.944047	0.936523	1.05806	0.316667
	AC090061.1	2.60168	1.03413	6.54537	0.0422288		TCGA-2Y-A9GT	4.44932	1	3.7272	0.194198	0.626963	0.289543	0.408776	0.773365	0.0531857	0.379171	0.729118	0	0.273868	0.0583412	0.539701	0.82463	0.0858665	1.44891	0.40899
	AC007773.1	1.33189	1.09004	1.6274	0.00505943		TCGA-DD-A39X	4.6411	1	4.51389	0	0.857243	0.184261	0.138018	1.64406	0.186647	1.15599	1.43999	0.0740068	0.0405071	0.18793	0	0.360185	0.0532371	0.570788	0.380018
	RHPN1-AS1	1.57406	1.17746	2.10424	0.00219198		TCGA-2Y-A9GV	6.93699	1	3.50666	0.212916	0.556658	0.711738	0.582166	0.686021	0.114893	0.914336	1.1038	0.734153	0.173995	0	0.495361	0.422679	0.0290007	2.32638	0.625375
	AC068025.1	2.17561	1.29648	3.65088	0.00324979		TCGA-DD-AACJ	5.7589	0	4.16396	0.342597	0.54437	0.319694	0.131206	1.557	0.0249786	1.63083	2.06842	0.163247	0.0308362	0.0137781	0.253147	0.895797	0.46693	0.751079	0.383887
	AC091057.3	0.216502	0.0529158	0.885807	0.0332835		TCGA-DD-AAE6	0.386301	0	2.48093	0	0.58978	0.0442426	0.363851	2.24924	0.506861	0.881567	0.632559	0.0842823	0.0462056	1.77762	0.519457	0.623131	0.330883	0.694659	0.756058
	FIRRE	2.54958	1.65908	3.91803	1.9603e-05		TCGA-DD-AADS	1.29863	0	2.4823	0.309034	0.286291	0.102582	0	0.725302	0	0.391179	0.164965	0	0	0	0.227664	0	0.11958	0.666677	0.964145
	AC009061.2	1.81882	1.07556	3.07572	0.0256344		TCGA-DD-A4NV	6.56986	0	3.39357	0	0.828341	0.0455896	0.469309	1.05759	0.11286	0.800564	1.35438	0.456412	0.304354	0	0.827403	0	0.319662	2.2945	0.670671
	AC002116.2	1.58226	1.15478	2.16798	0.00429655		TCGA-DD-AACC	4.61644	1	4.47001	0	0.517049	0	0.207636	1.31594	0.0503182	0.733708	0.517659	0.217006	0.121429	0.475125	0.209042	0.789754	0.00833781	0.723386	0.207752
	SNHG12	1.43744	1.09814	1.88157	0.00825593		TCGA-HP-A5MZ	0.249315	1	3.78441	0	0.474531	0.706157	0.338438	0.975876	0.0345663	1.05916	1.49391	0.151723	0.182671	0.0379406	0.400071	0.136952	0.236576	1.15014	0.799692
	U47924.3	1.72865	1.02387	2.91855	0.0405363		TCGA-MR-A8JO	0.90411	0	4.26337	0	1.18079	0.0737424	0.471403	1.44364	0.207982	1.00348	1.57666	0	0.0196334	0.101694	0.523992	0.710888	0.248674	1.08472	0.367391
	LINC00623	1.42834	1.08554	1.87938	0.0108908		TCGA-G3-A25T	4.25479	0	4.73416	0.359902	0.35574	0.0817116	0.312138	2.44424	1.29414	1.1366	0.71948	0.357756	0.981412	0.0193818	0.345212	0.382121	0.189907	1.31285	0.620204
	LINC00944	1.48968	1.18843	1.86729	0.000545002		TCGA-BC-A112	0.419178	1	3.97404	0.328128	0.593064	0.773208	0.693192	4.09868	0.222064	2.89486	1.61925	0	1.50182	0.0518203	0.0517894	0.968405	0.197534	0.859131	0.367886
	AC138904.1	2.19747	1.39252	3.46774	0.00071817		TCGA-DD-A73A	1.99452	0	4.38587	0	0.522572	0.10202	0.182683	0.93309	0.0439784	0.477456	0.412776	0.277785	0.320636	0.0482562	0.805591	0	0.0986413	1.48436	0
	AL442125.2	2.14227	1.31233	3.4971	0.00231129		TCGA-BC-4073	2.32603	0	4.07381	0.149654	0.4045	0.828268	1.38688	3.32581	0.0799416	2.30815	0.805953	0	0.43552	0.600781	0.459889	0	0.759713	0.689427	0.582329
	AC010973.2	1.5085	1.07754	2.11182	0.0166192		TCGA-DD-A4NJ	2.54247	0	3.96062	0.25053	0.918894	0.370189	1.12802	1.71452	0.480693	1.50908	2.80957	0.294006	0.574475	0.251088	0.94321	0.686096	0.959291	1.48957	1.19796
	RNASEH1-AS1	1.38807	1.02101	1.88708	0.0363785		TCGA-ED-A7PY	1.06849	0	5.03112	0.207551	0.361041	0.0672707	0.337778	0.671177	0.0570362	0.312772	1.09609	0.127251	0.0355427	0.846127	0.389585	1.31639	0.00946944	0.949354	0.233862
	PRR7-AS1	1.63288	1.02466	2.60213	0.0391674		TCGA-DD-A4NQ	1.02192	1	3.36344	0	1.26134	1.18606	0.165459	0.391611	0.0526281	1.99054	2.45469	0.327527	1.0566	0.429783	0.493673	0.687311	0.933613	0.388918	0.980223
	AC109322.1	1.33281	1.09405	1.62368	0.00433827		TCGA-G3-A25U	4.48219	0	2.99949	0	0.394779	0	0.494471	1.81928	0.0381295	0.807604	0.334055	0	0.114799	0.216447	0.234473	0.525993	0.872599	1.65339	0.433616
	CSGALNACT2-DT	1.97688	1.02937	3.79654	0.0406677		TCGA-BC-A10R	0.843836	1	2.50509	0	0.475798	0.386179	0.359207	1.44157	0.0564349	0.551564	0.722534	0	0.859371	0	0.12118	0.113582	0.920284	0.959125	0
	LINC00654	1.69513	1.18909	2.41652	0.00353048		TCGA-DD-AACS	4.94247	0	2.81769	0.469917	0.305521	0.0832341	0.149796	2.3523	0.0706299	0.303669	1.47597	0.156696	0.0868757	2.07914	0.0773857	0.270287	0	0.965025	1.0668
	ZNF252P-AS1	2.40451	1.09522	5.27901	0.0287676		TCGA-DD-A1EE	0.956164	1	3.96989	0.131557	1.32821	1.10346	0.464492	1.4996	0.0700695	2.764	1.54823	0	0.16752	0.0195915	0.348552	0.595439	0.0798239	1.24287	0.625684
	SNHG26	1.9573	1.33369	2.87252	0.000601083		TCGA-CC-A7IL	0.761644	1	3.89225	0	0.197869	0.0659248	0.281361	1.29315	0.0282162	0.572839	0.528009	0	0.242741	0.0155717	0.0612669	0.491118	0.615574	1.12055	0.756601
	DDN-AS1	2.10277	1.00552	4.39737	0.0483164		TCGA-CC-A7IJ	1.04658	0	4.76114	1.42549	1.73576	3.38993	0.0522148	0.942725	0.182961	1.30194	2.41709	1.51352	1.36068	0.199857	0.152341	0.353467	0.581882	1.53039	0.797057
	AC004816.1	1.48342	1.17683	1.8699	0.000842977		TCGA-FV-A4ZP	6.81096	1	4.63788	0.95097	0.797746	0.481129	0	3.94656	0	0.995423	1.90714	0	0.809124	0.0239001	0.766512	0.458948	0.149546	0.660006	0.179725
	TMCO1-AS1	2.0161	1.23013	3.30424	0.00540834		TCGA-G3-A7M9	0.153425	1	4.6086	0.868075	2.0792	0.284764	1.6679	4.43083	0.516173	1.47667	2.00149	0.434334	2.63833	2.92618	1.05645	2.29615	2.28792	3.09651	1.30737
	AC022211.3	1.89012	1.11739	3.19725	0.0176053		TCGA-CC-A5UC	0.950685	1	5.15983	0.347112	1.23078	0.274753	0.38867	2.58107	0.475	0.851129	0.987565	0	0.0619128	1.07735	0.208789	1.01362	0.0890557	0.585667	0.207501
	AC016394.1	1.51579	1.10993	2.07004	0.00889827		TCGA-EP-A3JL	0.830137	0	3.54397	0.124673	0.433159	1.27507	0.036537	1.15973	0.098384	0.541078	1.64015	0.147415	0.301942	0.0185283	0.107697	0.975302	0.524002	0.802386	0.140985
	POLH-AS1	1.87936	1.2023	2.93771	0.00563456		TCGA-G3-A25Y	1.23836	1	4.54837	0	0.556945	0.29605	0.336017	3.30511	0.310973	1.13972	1.38019	0.469909	0.0423023	1.10424	0.368034	0.917647	0.0336077	0.537418	0.608667
	AC046143.2	1.33955	1.05845	1.6953	0.0149878		TCGA-5C-A9VH	0.882192	0	4.3609	0.184639	0.370426	0.977285	0.158846	1.9402	0.0504452	0.714464	1.45852	0	0.121728	1.03971	0.348869	0.369896	0.166111	0.750807	0.551743
	AC007552.2	2.51764	1.07961	5.87108	0.0325749		TCGA-UB-AA0V	0.860274	0	3.39629	0.207218	0.446481	0.251691	0.23336	0.948053	0.0569398	0.852464	0.896562	0	0.0354822	0	0.179683	0.412116	0.336807	1.52608	0
	MYLK-AS1	1.34607	1.03734	1.74667	0.0253661		TCGA-DD-A4NE	1.80822	1	3.26006	0.159636	0.620654	0.0511574	0.846373	2.31255	0	1.32496	1.26856	0.188351	0.104935	0.619347	0.380085	0.585848	0.0563599	0.741477	0.34045
	AP001372.2	1.48822	1.05036	2.10861	0.0253317		TCGA-DD-A119	0.610959	1	4.01545	0	0.382586	0.182613	0.0354256	1.86058	0.15575	0.448905	1.20709	0	0	0	0	0.357148	0.0784035	0.610117	0.48335
	AC027097.1	2.12603	1.49965	3.01404	2.2798e-05		TCGA-DD-AACZ	0.468493	1	3.56803	0	2.51926	0.659258	0.616907	3.70075	1.62288	1.40741	1.96396	0	1.29673	0.0476948	0.304677	1.32613	0.910034	0.703779	0.848684
	LINC01224	1.9603	1.51534	2.53591	2.98831e-07		TCGA-WJ-A86L	0.945205	0	3.73323	0	0.896075	0.661316	0.190253	1.61445	0.107785	0.370961	0.647095	0.161246	0.59625	0.244519	0.86674	0.510703	1.25143	1.19665	0.420634
	AC126118.1	1.64087	1.01673	2.64815	0.0425699		TCGA-LG-A9QC	1.16438	0	3.98127	0	0.549354	0	0.102599	1.47158	0	1.30188	1.3102	0.107405	0	0.128107	0.245624	0.353445	0.0470046	1.71233	0.372953
	AC012186.2	2.066	1.11853	3.81607	0.0204626		TCGA-ED-A82E	1.11781	0	3.8566	0.143852	0.867339	0.538884	0.827555	1.86312	0.348542	1.73692	0.908688	0.0874454	0.909902	0	0.650975	1.00719	0.0381206	1.87825	0.441226
	AL117335.1	1.44079	1.09169	1.90152	0.00988927		TCGA-DD-A4NK	3.31507	1	3.67019	0.32236	0.157086	0.0546676	0.682354	0.752478	0.0911986	0.903459	1.01132	0.103808	0.381512	0	0.586557	0.739792	0.030424	2.44373	0.361502
	AC008875.1	1.63554	1.02702	2.60459	0.0382386		TCGA-DD-AAD3	3.54795	0	2.85217	0	0.195987	0.370842	0.490556	1.65239	0.0866575	0.900859	0.882202	0.0986605	0.25272	0.184039	0.0948966	0	0.190971	0.799688	0.623218
	AC005332.5	1.43745	1.10863	1.86381	0.00617953		TCGA-DD-AACU	4.29315	0	3.45956	0.350431	0.642859	0.982155	0.434648	1.94752	0.0507858	1.73041	1.31117	0	0	0.558241	0.738923	0	0.408874	0.997939	0.954653
	AL357079.1	1.59155	1.11655	2.26861	0.0101827		TCGA-KR-A7K8	2.48219	0	4.5128	0.303833	0.504714	0.100732	0.1374	1.54753	0.0855561	0.493172	0.849942	0.355478	0.501494	0.0708766	0.588077	0.586689	0.499833	1.15717	0.847878
	AC040162.3	2.42902	1.11964	5.26969	0.024708		TCGA-DD-A1EB	5.52603	0	3.29937	0	0.329779	0.133564	0.237196	0.228936	0.149605	0.662728	0.0928007	0	0.0241715	0.292943	0.344829	0.418494	0.0567875	1.46741	0.674483
	PXN-AS1	1.6361	1.18998	2.24947	0.00243989		TCGA-BC-A69H	1.21644	0	6.12378	0	1.3419	0.455241	0.0484804	3.90155	0.524889	0.826673	1.43705	0	0.208012	0.999203	0	0.330486	0.84679	0.471557	0.496051
	AC017083.1	1.93396	1.13245	3.30275	0.015714		TCGA-BC-A10Y	1.94795	1	3.27591	0.134282	0.534229	0.345776	0.221959	1.85367	0	1.11778	0.780124	0	0.74516	1.52898	0.386405	0.701699	0.888374	2.40497	0.916517
	AC015961.2	1.5826	1.05346	2.37753	0.0270521		TCGA-DD-AAVV	6.72603	0	3.94687	0.335957	0.416456	0.789128	0.67455	0.654115	0.184828	1.42582	1.30995	0.303814	0.0886902	0.225245	0.336502	0.642741	0.130747	0.507373	0.674875
	HNRNPD-DT	1.63709	1.00481	2.66723	0.0477883		TCGA-DD-A4NP	9.06301	0	3.18812	0	0.344248	0	0.0274829	1.10266	0	1.16813	1.00898	0.446795	0.0156547	0	0.368024	0.283699	0.0328683	1.42678	0.299745
	LINC01572	3.25889	1.15927	9.16126	0.025077		TCGA-DD-AADR	5.55616	0	2.53122	0.157939	0.831545	0.0505932	0.0918712	0.865983	0.0428583	0.357925	1.11018	0.0961915	0.376732	0.830804	0.221042	1.08026	0.489301	1.26983	0.337043
	AL035071.1	1.37648	1.02379	1.85068	0.0343771		TCGA-CC-A8HV	0.764384	1	4.21303	0.142685	1.0584	0.0455417	0.373412	4.37757	1.0592	1.38322	0.872098	0.168526	0.181504	1.63876	0.726516	1.78569	1.00315	0.820064	0.773505
	SNHG6	1.24995	1.06117	1.47231	0.00756932		TCGA-DD-AAEI	4.19452	0	2.79273	0	0.463863	0.544335	0.239938	0.858059	0	0.413696	0.832167	0	0.40604	0.0217604	0.125822	0.155211	0.288443	0.895432	0.31197
	AC073842.2	1.58006	1.11276	2.24361	0.010551		TCGA-CC-A3MA	0.830137	1	3.88217	0.42827	1.2978	3.46702	0.638344	3.0547	0.97147	2.1843	2.68557	0.0958007	0.0265473	0.0921966	0.446506	1.79331	0.893808	1.1435	1.20808
	AL513320.1	1.98347	1.31495	2.99185	0.00109262		TCGA-FV-A3I1	0.676712	1	4.06263	0	0.654578	1.27884	1.33743	1.70288	0.296302	1.72374	2.06506	0	0.915625	0.170273	0.322379	0.341992	0.669373	1.43275	0.512376
	GHRLOS	2.21432	1.27444	3.84735	0.00479744		TCGA-CC-A123	0.6	0	4.81584	0	1.44543	0	0	2.14009	0	0.211092	1.08427	0	0.0261098	0.94467	0.474183	0.165114	0.120075	0.464407	0.174855
	LINC02802	1.44255	1.08796	1.9127	0.0109066		TCGA-G3-A5SI	2.10411	1	2.95272	0	0.0772586	0	0.106423	1.7474	0.144467	0.189675	0.563812	0.111401	0.204141	0	0.107169	0.656894	0.00824742	0.746126	0.8205
	MCM3AP-AS1	2.35129	1.26081	4.38496	0.00717075		TCGA-2Y-A9H2	4.74247	0	4.11412	0	0.481848	0.608042	0.975039	1.67381	0.560213	1.5037	1.42072	0.445362	1.20843	0.0248594	1.00537	2.08662	0.161963	3.24996	0.18655
	CASC15	1.60193	1.08703	2.36073	0.0172289		TCGA-CC-A7II	1.09315	0	4.45965	0.304631	3.13178	0.14899	0.379218	3.9207	0.820431	1.05874	1.69397	0.0976861	0.87482	2.43575	0.589484	1.59122	0.982292	2.27217	1.22464
	LINC00205	1.34138	1.05191	1.71051	0.0178843		TCGA-UB-A7MF	0.586301	1	3.67024	0.235831	0.574866	0.038987	0.436423	3.15636	0.272951	1.0135	0.951838	0	0.37916	0.975536	0.49226	0.963726	0.125252	1.04521	0.138799
	HMGN3-AS1	1.7032	1.11974	2.59068	0.0128289		TCGA-DD-A1EC	1.64932	0	4.39717	0.239466	0.491141	0.0396302	0.86467	1.39473	0.0663414	1.83751	0.802357	0	0.0616502	0.459342	0.175304	0.133069	0.0703204	1.09158	0.49642
	ARNILA	2.54846	1.30128	4.99097	0.00637418		TCGA-DD-AACE	5.98356	0	2.20123	0	0.523121	0.489049	0.38307	0.541268	0	0.295603	0.508036	0	0	0	0.595069	0	0.82727	1.13473	0.345381
	AC025178.1	1.77287	1.19561	2.62885	0.00438846		TCGA-ED-A66X	1.11233	0	4.41024	0.149887	0.368072	1.10323	0.697973	3.00106	0.118497	1.43989	1.52992	0.334555	0.0500455	1.69688	0.58631	0.864136	0.116197	1.00122	0.804978
	FOXP4-AS1	1.33515	1.0714	1.66384	0.0100496		TCGA-DD-AACW	3.90137	0	4.4049	0	1.34061	0.0564737	0.372037	0.711033	0	0.855899	1.09221	0.387891	0	0	0.374422	1.41252	0.0158046	1.21355	0.527605
	TRIM52-AS1	1.35031	1.033	1.76509	0.0279834		TCGA-DD-A4NL	4.68767	0	2.90799	0	0.26121	0.292663	0.0489712	0.845944	0.0449776	0.631524	0.548063	0.195122	0.0279841	0	0.430587	0.176378	0.0513008	0.947147	0.634838
	AC008771.1	1.36683	1.02705	1.81901	0.0321108		TCGA-DD-A4NA	2.76164	0	5.07138	0.166571	0.277895	0.249483	1.31931	1.30604	0.0453001	2.37617	0.890169	0.285478	0.0558319	0.0739287	1.47851	0.836687	0.695871	1.75159	0.354334
	AL158163.1	0.433976	0.189726	0.992666	0.0479962		TCGA-DD-AAD8	3.33973	0	3.80006	0	0.428124	0.125352	0.586585	1.19374	0.0542852	0.546353	0.864489	0.336898	0.83402	0.649709	0.372708	1.53086	0.154078	1.80324	0.739261
	C2orf49-DT	1.64797	1.04944	2.58785	0.0300402		TCGA-XR-A8TD	2.82192	0	3.07542	0.298665	0.276614	0.191451	0.33507	2.05134	0	0.925764	1.18171	0.349533	0.332899	0.579243	0.178454	0.167469	0.506842	1.17276	0.335251
	AL035461.2	1.32097	1.08079	1.61452	0.00655168		TCGA-ES-A2HT	1.2	1	3.36812	0	0.208408	0.530944	0.0953141	1.34119	0.0876544	0.638877	0.460278	0	0.0367909	0	0	0	0.0812933	0.506326	0.24152
	SNHG1	1.44094	1.13457	1.83004	0.002743		TCGA-XR-A8TG	2.46027	0	3.35322	0.312483	0.374401	1.20517	0.754662	2.42356	0	1.13636	1.00849	0	0.233195	0.230405	0.35264	0.719936	0.894891	1.14795	0
	SNHG17	1.33569	1.04932	1.70021	0.0187217		TCGA-DD-AAC9	0.950685	0	3.15825	0	0.218609	0.318672	0.176459	0.701359	0.0836085	1.08023	0.578597	0	0.0263777	0	0.0915669	0.316169	0.0209324	0.6238	0.176559
	AL021392.1	2.19624	1.29755	3.71736	0.00338904		TCGA-DD-A3A7	1.14795	1	3.67815	0	0.524775	0.367341	0.0540255	4.20781	0.608768	0.785486	1.85666	0	0	0.132441	0	1.19753	1.19635	0.318679	0.818533
	AC009961.1	2.74206	1.34681	5.58274	0.00542338		TCGA-MR-A520	0.627397	0	2.82142	0	0.530511	0.0874098	0.396643	0.583338	0	0.660639	0.299854	0.445715	0	0.23139	0.685726	0	0.0307501	1.23376	0
	LINC01703	1.32235	1.07396	1.62818	0.00848371		TCGA-DD-A73F	2.9726	0	2.78034	0	0.211161	0.326542	0.159611	1.08801	0	0.478854	0.476584	0	0.395313	0.958485	0.46777	0.150761	0.852788	0.776187	0.434208
	SNHG21	1.51882	1.02269	2.25562	0.0383445		TCGA-DD-AADP	1.25479	0	2.99459	0.176546	0.413882	0.111455	0.244834	1.54711	0.048135	0.469598	1.08559	0.301865	0	0.907778	0.921629	0.503834	0.122535	0.972405	0.530234
	AC019080.5	1.76667	1.20756	2.58467	0.0033738		TCGA-DD-AAVW	6.34795	0	3.62659	0	0.647983	0.115791	0.344172	1.47399	0.145225	1.09103	1.39578	0.31285	0.0915334	0.920085	0.730377	0.659801	0.403617	0.854032	0.387469
	LINC01424	3.31413	1.51509	7.24936	0.00269681		TCGA-2Y-A9H9	1.90959	0	3.68879	0.363482	0.184621	0.0418937	0.376896	1.33048	0	0.985242	1.37759	0.295932	0.187218	0.453424	0.184838	0.690048	0.541291	1.53469	0.148774
	GAS5	1.24199	1.03449	1.49111	0.0201529		TCGA-G3-A25X	4.87397	0	4.17831	0	0.771226	0.907017	0.0457864	3.60541	0.938715	1.3991	1.69148	0.491348	0.0261518	0.693766	0.405778	1.29714	0.0812782	0.577834	0.827301
	MAPKAPK5-AS1	1.53777	1.16851	2.02371	0.00212977		TCGA-CC-5258	0.353425	1	3.80325	0.500086	2.08266	0.29121	0.890281	4.01628	0.571339	2.33669	1.86368	0.0864117	0.0932703	2.18895	0.848362	0.735635	1.27468	0.69379	1.46832
	LINC01094	1.65038	1.15081	2.36683	0.00645832		TCGA-FV-A2QR	1.59178	1	3.4444	0.168626	0.684934	1.44426	0.644991	0.492494	0	2.15342	0.445238	0.19885	1.11053	0.494033	0.581932	0.734236	1.26841	1.11894	0.190321
	AC012313.8	6.5115	1.76382	24.0385	0.00493035		TCGA-DD-A4NO	6.15068	0	3.77448	0	0.371486	0.459886	0.249301	0.837232	0.119693	1.43925	0.976587	0.0921175	0.025503	0	0.361775	0.438542	0.220087	1.7069	0.323842
	AC073575.2	1.6445	1.01406	2.66691	0.0437429		TCGA-DD-AACB	6.36712	0	4.05907	0	1.13208	0.0814485	0.146653	2.4127	0	0.697659	1.63246	0	0.448044	0.433481	0.281614	0.852802	0.642375	1.04655	0.892587
	LYRM4-AS1	1.79449	1.28905	2.49812	0.000531635		TCGA-DD-AACX	0.465753	0	3.34113	0.405674	0.517001	0.263446	0.516618	0.438489	0.259985	2.25197	0.866572	0.471994	0.0249549	0.0867827	0.207773	0.300638	0.077625	0.906356	0.896632
	AP003352.1	1.36124	1.03725	1.78644	0.0261724		TCGA-G3-A25Z	1.79452	0	3.01265	0.10687	0.660765	1.08055	0.12088	0.97616	0.0286253	0.783941	0.423504	0.0646388	0	0.10712	0.178938	0.114093	0.198195	0.567221	0.232539
	AL117336.2	1.79257	1.30203	2.46793	0.000346479
	AC011337.1	5.21907	1.56685	17.3844	0.00711441
	AC026356.1	2.18384	1.4798	3.22284	8.36544e-05
	AC099850.3	1.36994	1.1605	1.61717	0.000200458
	AC007541.1	1.41922	1.03082	1.95397	0.0318717
	AL356481.1	2.18354	1.19423	3.99242	0.0111976
	AC004241.3	1.8623	1.23106	2.81722	0.00323756
	LINC00665	1.20804	1.02938	1.41772	0.0206352
	LINC00578	1.86209	1.08922	3.18334	0.023066
	SNHG3	1.47474	1.20957	1.79805	0.000122371
	AC025176.1	1.77188	1.23184	2.54867	0.00204148
	AC034229.4	2.30481	1.65399	3.21172	8.12878e-07
	CENATAC-DT	1.44657	1.06816	1.95905	0.017028
	AL031985.3	2.1439	1.59955	2.87351	3.34208e-07
	AP002490.1	3.06736	1.0539	8.92753	0.0397561
	AL442125.1	3.23253	1.31124	7.96901	0.0108167
	DUXAP8	2.43921	1.60567	3.70545	2.91927e-05
	AC019080.1	2.6024	1.17647	5.75658	0.0182165
	HCG25	1.65173	1.06525	2.56111	0.0249348
	AL137847.1	2.28221	1.09637	4.75066	0.0273883
	AC091057.1	1.6852	1.1046	2.57097	0.0154528
	KDM2B-DT	1.65927	1.01342	2.71673	0.0441195
	GABPB1-AS1	0.612847	0.39026	0.962387	0.0334645
	PRRT3-AS1	1.40006	1.17681	1.66567	0.000146543
	LMCD1-AS1	8.8697	2.28769	34.3892	0.00159463
	AC005037.1	2.89077	1.31225	6.36811	0.00843
	AC034231.1	1.42227	1.10034	1.83839	0.00714125
	AC004943.1	3.32928	1.12577	9.84581	0.0296976
	AP003392.4	3.11445	1.65723	5.85302	0.00041673
	ZNF337-AS1	1.72655	1.09064	2.73325	0.0197973
	AL021707.2	1.70357	1.07765	2.69304	0.0226071
	SNHG30	1.42341	1.11231	1.82151	0.00501739
	MIR4435-2HG	1.59188	1.24966	2.02782	0.000166784
	AL355574.1	1.57557	1.22142	2.0324	0.00046576
