# Supplementary material for: Predicting prognosis and immune responses in hepatocellular carcinoma based on N7-methylguanosine-related long noncoding RNAs
Source: Front Genet. 2022 Aug 30;13:930446. doi: 10.3389/fgene.2022.930446 (PMC9468367; doi:10.3389/fgene.2022.930446)
Supplement: Supplementary file 7 [file Table5.XLSX]

## Sheet: corResult
immune	cor	pvalue
B cell_TIMER	0.243782	4.93529e-06
T cell CD4+_TIMER	0.195535	0.000269102
Neutrophil_TIMER	0.265424	6.11587e-07
Macrophage_TIMER	0.231755	1.4532e-05
Myeloid dendritic cell_TIMER	0.319096	1.47585e-09
B cell memory_CIBERSORT	0.115973	0.031773
T cell CD4+ memory activated_CIBERSORT	0.155766	0.00382827
T cell follicular helper_CIBERSORT	0.110966	0.0399794
T cell regulatory (Tregs)_CIBERSORT	0.216102	5.45014e-05
NK cell resting_CIBERSORT	-0.116624	0.03082
Monocyte_CIBERSORT	-0.109586	0.0425339
Macrophage M0_CIBERSORT	0.326245	6.00583e-10
Myeloid dendritic cell resting_CIBERSORT	0.114438	0.0341202
Mast cell activated_CIBERSORT	-0.138165	0.010413
B cell memory_CIBERSORT-ABS	0.124876	0.0207026
B cell plasma_CIBERSORT-ABS	0.124494	0.0210985
T cell CD8+_CIBERSORT-ABS	0.111665	0.0387356
T cell CD4+ memory activated_CIBERSORT-ABS	0.156582	0.00364548
T cell follicular helper_CIBERSORT-ABS	0.200861	0.000180646
T cell regulatory (Tregs)_CIBERSORT-ABS	0.302359	1.10611e-08
NK cell resting_CIBERSORT-ABS	-0.107019	0.04765
NK cell activated_CIBERSORT-ABS	0.203434	0.000148449
Macrophage M0_CIBERSORT-ABS	0.375848	5.97226e-13
Macrophage M1_CIBERSORT-ABS	0.146145	0.00670113
Macrophage M2_CIBERSORT-ABS	0.150837	0.00512024
Myeloid dendritic cell resting_CIBERSORT-ABS	0.16448	0.00224367
Mast cell resting_CIBERSORT-ABS	0.107229	0.0472131
B cell_QUANTISEQ	0.19792	0.000225408
Macrophage M1_QUANTISEQ	0.165721	0.00207473
Neutrophil_QUANTISEQ	-0.150441	0.00523916
NK cell_QUANTISEQ	-0.169659	0.00161293
T cell CD4+ (non-regulatory)_QUANTISEQ	0.145501	0.0069495
T cell CD8+_QUANTISEQ	0.154575	0.00411018
T cell regulatory (Tregs)_QUANTISEQ	0.122581	0.0231759
T cell_MCPCOUNTER	0.244054	4.81307e-06
T cell CD8+_MCPCOUNTER	0.125521	0.0200507
B cell_MCPCOUNTER	0.215995	5.49753e-05
Monocyte_MCPCOUNTER	0.329525	3.94477e-10
Macrophage/Monocyte_MCPCOUNTER	0.329525	3.94477e-10
Myeloid dendritic cell_MCPCOUNTER	0.201	0.000178755
Neutrophil_MCPCOUNTER	-0.167589	0.00184241
Endothelial cell_MCPCOUNTER	-0.139141	0.00987769
Myeloid dendritic cell activated_XCELL	0.160125	0.00293991
B cell_XCELL	0.227237	2.14883e-05
T cell CD4+ memory_XCELL	0.209219	9.46442e-05
T cell CD4+ central memory_XCELL	-0.152116	0.00475178
T cell CD8+ naive_XCELL	-0.167425	0.00186189
Class-switched memory B cell_XCELL	0.136114	0.0116218
Common lymphoid progenitor_XCELL	0.3327	2.61306e-10
Common myeloid progenitor_XCELL	-0.138306	0.010334
Endothelial cell_XCELL	-0.371065	1.22712e-12
Granulocyte-monocyte progenitor_XCELL	-0.231276	1.51531e-05
Hematopoietic stem cell_XCELL	-0.355964	1.10412e-11
Macrophage M1_XCELL	0.117093	0.0301483
Macrophage M2_XCELL	-0.240587	6.61154e-06
Mast cell_XCELL	0.174868	0.00114652
B cell memory_XCELL	0.15297	0.00451945
T cell NK_XCELL	0.246042	4.00347e-06
T cell CD4+ Th1_XCELL	0.217252	4.96137e-05
T cell CD4+ Th2_XCELL	0.480879	2.992e-21
T cell regulatory (Tregs)_XCELL	-0.189825	0.000407837
stroma score_XCELL	-0.376463	5.43932e-13
microenvironment score_XCELL	-0.156184	0.00373363
B cell_EPIC	0.131898	0.0145033
Cancer associated fibroblast_EPIC	0.165587	0.00209239
Endothelial cell_EPIC	-0.157108	0.00353197
Macrophage_EPIC	-0.287076	6.24518e-08
uncharacterized cell_EPIC	0.300965	1.30078e-08
