# Supplementary material for: Predicting prognosis and immune responses in hepatocellular carcinoma based on N7-methylguanosine-related long noncoding RNAs
Source: Front Genet. 2022 Aug 30;13:930446. doi: 10.3389/fgene.2022.930446 (PMC9468367; doi:10.3389/fgene.2022.930446)
Supplement: Supplementary file 8 [file Table7.XLSX]

## Sheet: GO
ONTOLOGY	ID	Description	GeneRatio	BgRatio	pvalue	p.adjust	qvalue	geneID	Count
BP	GO:0140014	mitotic nuclear division	55/705	296/18862	2.79796e-23	1.28902e-19	1.16837e-19	NCAPH/SPHK1/CDC25C/BUB1/TTK/KIF18A/CCNB2/TACC3/ZWINT/KIF18B/NEK2/CDCA5/BUB1B/SGO1/MAD2L1/PRC1/CHEK1/KIF11/KIF23/KIF4A/PSRC1/CCNB1/PKMYT1/MYBL2/KNTC1/TPX2/AURKB/CDC20/CDCA8/KIF14/NCAPG/CDK1/UBE2C/MISP/PLK1/RACGAP1/EREG/NCAPD2/NDC80/MKI67/CENPE/CENPK/DLGAP5/TRIP13/NUF2/CDT1/DSCC1/UBE2S/CDC6/SGO2/PTTG1/ANLN/KIFC1/KIF2C/CENPF	55
BP	GO:0007059	chromosome segregation	58/705	337/18862	9.47605e-23	1.58147e-19	1.43345e-19	NCAPH/BUB1/TTK/KIF18A/TACC3/ZWINT/HJURP/KIF18B/RMI2/P3H4/NEK2/CDCA5/TOP2A/BUB1B/SGO1/MAD2L1/PRC1/CENPH/OIP5/KIF23/KIF4A/ECT2/CDCA2/PSRC1/CCNB1/SPC25/MAEL/KNTC1/AURKB/CDC20/CDCA8/KIF14/NCAPG/UBE2C/PLK1/RACGAP1/SKA3/NCAPD2/NDC80/MKI67/CENPE/CENPK/DLGAP5/EME1/TRIP13/NUF2/CDT1/DSCC1/BIRC5/CDC6/SGO2/PTTG1/KIFC1/FANCD2/KIF2C/CENPF/SKA1/CENPW	58
BP	GO:0000070	mitotic sister chromatid segregation	41/705	164/18862	1.02983e-22	1.58147e-19	1.43345e-19	NCAPH/BUB1/TTK/KIF18A/TACC3/ZWINT/KIF18B/NEK2/CDCA5/BUB1B/SGO1/MAD2L1/PRC1/KIF23/KIF4A/PSRC1/CCNB1/KNTC1/AURKB/CDC20/CDCA8/KIF14/NCAPG/UBE2C/PLK1/RACGAP1/NCAPD2/NDC80/CENPE/CENPK/DLGAP5/TRIP13/NUF2/CDT1/DSCC1/CDC6/SGO2/PTTG1/KIFC1/KIF2C/CENPF	41
BP	GO:0000280	nuclear division	65/705	436/18862	7.45029e-22	8.58087e-19	7.77771e-19	NCAPH/SPHK1/CDC25C/BUB1/TTK/KIF18A/CCNB2/TACC3/ZWINT/RAD51/KIF18B/P3H4/NEK2/CDCA5/TOP2A/BUB1B/CKS2/SGO1/MAD2L1/CYP26B1/PRC1/CHEK1/KIF11/KIF23/KIF4A/PSRC1/CCNB1/MAEL/PKMYT1/MYBL2/KNTC1/TPX2/AURKB/CDC20/CDCA8/KIF14/NCAPG/CDK1/UBE2C/MISP/PLK1/RACGAP1/EREG/LIF/NCAPD2/NDC80/MKI67/CENPE/CENPK/DLGAP5/EME1/TRIP13/NUF2/CDT1/DSCC1/UBE2S/CDC6/SGO2/PTTG1/ANLN/KIFC1/FANCD2/KIF2C/CENPF/RAD54L	65
BP	GO:0000819	sister chromatid segregation	43/705	199/18862	4.36689e-21	4.02365e-18	3.64704e-18	NCAPH/BUB1/TTK/KIF18A/TACC3/ZWINT/KIF18B/RMI2/NEK2/CDCA5/TOP2A/BUB1B/SGO1/MAD2L1/PRC1/KIF23/KIF4A/PSRC1/CCNB1/KNTC1/AURKB/CDC20/CDCA8/KIF14/NCAPG/UBE2C/PLK1/RACGAP1/NCAPD2/NDC80/CENPE/CENPK/DLGAP5/TRIP13/NUF2/CDT1/DSCC1/CDC6/SGO2/PTTG1/KIFC1/KIF2C/CENPF	43
BP	GO:0048285	organelle fission	67/705	486/18862	1.34914e-20	1.03592e-17	9.38956e-18	NCAPH/SPHK1/CDC25C/BUB1/TTK/KIF18A/CCNB2/TACC3/ZWINT/RAD51/KIF18B/P3H4/NEK2/CDCA5/TOP2A/BUB1B/CKS2/SGO1/MAD2L1/CYP26B1/PRC1/CHEK1/KIF11/KIF23/KIF4A/PSRC1/CCNB1/MAEL/PKMYT1/MYBL2/KNTC1/TPX2/AURKB/CDC20/CDCA8/KIF14/NCAPG/CDK1/UBE2C/DNM1/MISP/PLK1/RACGAP1/EREG/LIF/NCAPD2/MTFR2/NDC80/MKI67/CENPE/CENPK/DLGAP5/EME1/TRIP13/NUF2/CDT1/DSCC1/UBE2S/CDC6/SGO2/PTTG1/ANLN/KIFC1/FANCD2/KIF2C/CENPF/RAD54L	67
BP	GO:0098813	nuclear chromosome segregation	48/705	273/18862	2.08007e-19	1.36898e-16	1.24085e-16	NCAPH/BUB1/TTK/KIF18A/TACC3/ZWINT/KIF18B/RMI2/P3H4/NEK2/CDCA5/TOP2A/BUB1B/SGO1/MAD2L1/PRC1/KIF23/KIF4A/ECT2/PSRC1/CCNB1/MAEL/KNTC1/AURKB/CDC20/CDCA8/KIF14/NCAPG/UBE2C/PLK1/RACGAP1/NCAPD2/NDC80/CENPE/CENPK/DLGAP5/EME1/TRIP13/NUF2/CDT1/DSCC1/CDC6/SGO2/PTTG1/KIFC1/FANCD2/KIF2C/CENPF	48
BP	GO:1902850	microtubule cytoskeleton organization involved in mitosis	30/705	143/18862	9.91964e-15	5.71247e-12	5.17779e-12	TTK/TACC3/SAPCD2/NEK2/CENPA/MAD2L1/PRC1/WDR62/KIF11/CENPH/KIF23/KIF4A/PSRC1/CCNB1/SPC25/MYBL2/STIL/TPX2/AURKB/CDC20/MISP/PLK1/STMN1/RACGAP1/GPSM2/NDC80/CENPE/DLGAP5/NUF2/KIFC1	30
BP	GO:0007052	mitotic spindle organization	27/705	118/18862	2.26858e-14	1.16126e-11	1.05257e-11	TTK/TACC3/NEK2/PRC1/WDR62/KIF11/CENPH/KIF23/KIF4A/PSRC1/CCNB1/SPC25/MYBL2/STIL/TPX2/AURKB/CDC20/MISP/PLK1/STMN1/RACGAP1/GPSM2/NDC80/CENPE/DLGAP5/NUF2/KIFC1	27
BP	GO:0033045	regulation of sister chromatid segregation	21/705	71/18862	7.44315e-14	3.42906e-11	3.1081e-11	BUB1/TTK/TACC3/ZWINT/RMI2/BUB1B/MAD2L1/CCNB1/KNTC1/AURKB/CDC20/UBE2C/PLK1/NDC80/CENPE/DLGAP5/TRIP13/CDT1/CDC6/PTTG1/CENPF	21
BP	GO:0010965	regulation of mitotic sister chromatid separation	20/705	64/18862	9.08074e-14	3.80318e-11	3.4472e-11	BUB1/TTK/TACC3/ZWINT/BUB1B/MAD2L1/CCNB1/KNTC1/AURKB/CDC20/UBE2C/PLK1/NDC80/CENPE/DLGAP5/TRIP13/CDT1/CDC6/PTTG1/CENPF	20
BP	GO:0051983	regulation of chromosome segregation	23/705	89/18862	1.19093e-13	4.5722e-11	4.14424e-11	BUB1/TTK/TACC3/ZWINT/RMI2/BUB1B/MAD2L1/CCNB1/KNTC1/AURKB/CDC20/UBE2C/PLK1/NDC80/MKI67/CENPE/DLGAP5/TRIP13/CDT1/CDC6/PTTG1/KIF2C/CENPF	23
BP	GO:0051306	mitotic sister chromatid separation	20/705	66/18862	1.75409e-13	6.21623e-11	5.6344e-11	BUB1/TTK/TACC3/ZWINT/BUB1B/MAD2L1/CCNB1/KNTC1/AURKB/CDC20/UBE2C/PLK1/NDC80/CENPE/DLGAP5/TRIP13/CDT1/CDC6/PTTG1/CENPF	20
BP	GO:0007091	metaphase/anaphase transition of mitotic cell cycle	19/705	61/18862	4.05864e-13	1.33558e-10	1.21057e-10	BUB1/TTK/TACC3/ZWINT/BUB1B/MAD2L1/CCNB1/KNTC1/AURKB/CDC20/UBE2C/PLK1/NDC80/CENPE/DLGAP5/TRIP13/CDT1/CDC6/CENPF	19
BP	GO:1905818	regulation of chromosome separation	20/705	71/18862	8.15435e-13	2.50447e-10	2.27006e-10	BUB1/TTK/TACC3/ZWINT/BUB1B/MAD2L1/CCNB1/KNTC1/AURKB/CDC20/UBE2C/PLK1/NDC80/CENPE/DLGAP5/TRIP13/CDT1/CDC6/PTTG1/CENPF	20
BP	GO:0044784	metaphase/anaphase transition of cell cycle	19/705	64/18862	1.07249e-12	3.0881e-10	2.79905e-10	BUB1/TTK/TACC3/ZWINT/BUB1B/MAD2L1/CCNB1/KNTC1/AURKB/CDC20/UBE2C/PLK1/NDC80/CENPE/DLGAP5/TRIP13/CDT1/CDC6/CENPF	19
BP	GO:0030071	regulation of mitotic metaphase/anaphase transition	18/705	59/18862	2.51988e-12	6.82889e-10	6.18971e-10	BUB1/TTK/ZWINT/BUB1B/MAD2L1/CCNB1/KNTC1/AURKB/CDC20/UBE2C/PLK1/NDC80/CENPE/DLGAP5/TRIP13/CDT1/CDC6/CENPF	18
BP	GO:0051304	chromosome separation	22/705	95/18862	4.50645e-12	1.1534e-09	1.04544e-09	BUB1/TTK/TACC3/ZWINT/TOP2A/BUB1B/MAD2L1/CCNB1/KNTC1/AURKB/CDC20/UBE2C/PLK1/NDC80/CENPE/DLGAP5/EME1/TRIP13/CDT1/CDC6/PTTG1/CENPF	22
BP	GO:1902099	regulation of metaphase/anaphase transition of cell cycle	18/705	62/18862	6.47737e-12	1.57059e-09	1.42359e-09	BUB1/TTK/ZWINT/BUB1B/MAD2L1/CCNB1/KNTC1/AURKB/CDC20/UBE2C/PLK1/NDC80/CENPE/DLGAP5/TRIP13/CDT1/CDC6/CENPF	18
BP	GO:0007093	mitotic cell cycle checkpoint	28/705	159/18862	7.12481e-12	1.60231e-09	1.45234e-09	CDC25C/BUB1/TTK/SFN/ZWINT/CLSPN/BUB1B/MAD2L1/ORC1/CHEK1/SOX4/CCNB1/KNTC1/AURKB/E2F8/CDC20/CDK1/PLK1/ARID3A/NDC80/EME1/TRIP13/CDT1/CDC6/BLM/GTSE1/FANCD2/CENPF	28
BP	GO:0007051	spindle organization	30/705	182/18862	7.3038e-12	1.60231e-09	1.45234e-09	ASPM/TTK/CCNB2/TACC3/NEK2/AUNIP/PRC1/WDR62/KIF11/CENPH/KIF23/KIF4A/PSRC1/CCNB1/SPC25/MYBL2/STIL/TPX2/AURKB/CDC20/MISP/PLK1/STMN1/RACGAP1/GPSM2/NDC80/CENPE/DLGAP5/NUF2/KIFC1	30
BP	GO:0033046	negative regulation of sister chromatid segregation	15/705	42/18862	1.29266e-11	2.48136e-09	2.24911e-09	BUB1/TTK/ZWINT/BUB1B/MAD2L1/CCNB1/KNTC1/AURKB/CDC20/PLK1/NDC80/TRIP13/CDT1/PTTG1/CENPF	15
BP	GO:0033048	negative regulation of mitotic sister chromatid segregation	15/705	42/18862	1.29266e-11	2.48136e-09	2.24911e-09	BUB1/TTK/ZWINT/BUB1B/MAD2L1/CCNB1/KNTC1/AURKB/CDC20/PLK1/NDC80/TRIP13/CDT1/PTTG1/CENPF	15
BP	GO:2000816	negative regulation of mitotic sister chromatid separation	15/705	42/18862	1.29266e-11	2.48136e-09	2.24911e-09	BUB1/TTK/ZWINT/BUB1B/MAD2L1/CCNB1/KNTC1/AURKB/CDC20/PLK1/NDC80/TRIP13/CDT1/PTTG1/CENPF	15
BP	GO:0007094	mitotic spindle assembly checkpoint	14/705	37/18862	2.51533e-11	4.29189e-09	3.89018e-09	BUB1/TTK/ZWINT/BUB1B/MAD2L1/CCNB1/KNTC1/AURKB/CDC20/PLK1/NDC80/TRIP13/CDT1/CENPF	14
BP	GO:0071173	spindle assembly checkpoint	14/705	37/18862	2.51533e-11	4.29189e-09	3.89018e-09	BUB1/TTK/ZWINT/BUB1B/MAD2L1/CCNB1/KNTC1/AURKB/CDC20/PLK1/NDC80/TRIP13/CDT1/CENPF	14
BP	GO:0071174	mitotic spindle checkpoint	14/705	37/18862	2.51533e-11	4.29189e-09	3.89018e-09	BUB1/TTK/ZWINT/BUB1B/MAD2L1/CCNB1/KNTC1/AURKB/CDC20/PLK1/NDC80/TRIP13/CDT1/CENPF	14
BP	GO:0051985	negative regulation of chromosome segregation	15/705	44/18862	2.80928e-11	4.46288e-09	4.04516e-09	BUB1/TTK/ZWINT/BUB1B/MAD2L1/CCNB1/KNTC1/AURKB/CDC20/PLK1/NDC80/TRIP13/CDT1/PTTG1/CENPF	15
BP	GO:1905819	negative regulation of chromosome separation	15/705	44/18862	2.80928e-11	4.46288e-09	4.04516e-09	BUB1/TTK/ZWINT/BUB1B/MAD2L1/CCNB1/KNTC1/AURKB/CDC20/PLK1/NDC80/TRIP13/CDT1/PTTG1/CENPF	15
BP	GO:0031577	spindle checkpoint	14/705	38/18862	3.84669e-11	5.90723e-09	5.35432e-09	BUB1/TTK/ZWINT/BUB1B/MAD2L1/CCNB1/KNTC1/AURKB/CDC20/PLK1/NDC80/TRIP13/CDT1/CENPF	14
BP	GO:0033047	regulation of mitotic sister chromatid segregation	15/705	45/18862	4.0697e-11	6.04809e-09	5.482e-09	BUB1/TTK/ZWINT/BUB1B/MAD2L1/CCNB1/KNTC1/AURKB/CDC20/PLK1/NDC80/TRIP13/CDT1/PTTG1/CENPF	15
BP	GO:0000075	cell cycle checkpoint	31/705	209/18862	5.40095e-11	7.77569e-09	7.04789e-09	CDC25C/BUB1/H2AX/TTK/SFN/ZWINT/CLSPN/BUB1B/MAD2L1/ORC1/CHEK1/SOX4/CCNB1/KNTC1/AURKB/E2F8/CDC20/CDK1/PLK1/ARID3A/NDC80/DTL/EME1/TRIP13/CDT1/CDC6/CDC45/BLM/GTSE1/FANCD2/CENPF	31
BP	GO:0045841	negative regulation of mitotic metaphase/anaphase transition	14/705	39/18862	5.79607e-11	8.09167e-09	7.3343e-09	BUB1/TTK/ZWINT/BUB1B/MAD2L1/CCNB1/KNTC1/AURKB/CDC20/PLK1/NDC80/TRIP13/CDT1/CENPF	14
BP	GO:0051784	negative regulation of nuclear division	16/705	54/18862	6.8723e-11	9.31197e-09	8.44038e-09	BUB1/TTK/ZWINT/BUB1B/MAD2L1/CHEK1/CCNB1/KNTC1/AURKB/CDC20/PLK1/LIF/NDC80/TRIP13/CDT1/CENPF	16
BP	GO:0007088	regulation of mitotic nuclear division	22/705	109/18862	8.1589e-11	1.05871e-08	9.59618e-09	SPHK1/CDC25C/BUB1/TTK/ZWINT/NEK2/BUB1B/MAD2L1/CHEK1/CCNB1/PKMYT1/KNTC1/AURKB/CDC20/PLK1/EREG/NDC80/MKI67/DLGAP5/TRIP13/CDT1/CENPF	22
BP	GO:0045839	negative regulation of mitotic nuclear division	15/705	47/18862	8.27299e-11	1.05871e-08	9.59618e-09	BUB1/TTK/ZWINT/BUB1B/MAD2L1/CHEK1/CCNB1/KNTC1/AURKB/CDC20/PLK1/NDC80/TRIP13/CDT1/CENPF	15
BP	GO:1902100	negative regulation of metaphase/anaphase transition of cell cycle	14/705	41/18862	1.26325e-10	1.57292e-08	1.4257e-08	BUB1/TTK/ZWINT/BUB1B/MAD2L1/CCNB1/KNTC1/AURKB/CDC20/PLK1/NDC80/TRIP13/CDT1/CENPF	14
BP	GO:0006260	DNA replication	35/705	280/18862	3.97978e-10	4.82495e-08	4.37334e-08	WDHD1/S100A11/RAD51/RMI2/CLSPN/RFC4/ORC6/ORC1/PIF1/CHEK1/RECQL4/TONSL/MCM2/EXO1/E2F8/HMGA1/CDK1/MCM4/RRM2/EREG/GINS4/TRAIP/DTL/MCM6/CHAF1B/EME1/CDT1/DSCC1/BARD1/CDC6/PCLAF/CDC45/BLM/MCM10/GINS1	35
BP	GO:0051783	regulation of nuclear division	23/705	135/18862	1.0577e-09	1.24944e-07	1.13249e-07	SPHK1/CDC25C/BUB1/TTK/ZWINT/NEK2/BUB1B/MAD2L1/CHEK1/CCNB1/PKMYT1/KNTC1/AURKB/CDC20/PLK1/EREG/LIF/NDC80/MKI67/DLGAP5/TRIP13/CDT1/CENPF	23
BP	GO:0051383	kinetochore organization	10/705	22/18862	2.15009e-09	2.47637e-07	2.24459e-07	CENPA/CENPH/NDC80/CENPE/CENPK/DLGAP5/NUF2/CDT1/CENPF/CENPW	10
BP	GO:0051321	meiotic cell cycle	31/705	250/18862	4.8875e-09	5.49188e-07	4.97785e-07	CDC25C/BUB1/H2AX/TTK/KIF18A/CCNB2/RAD51/CDC25A/P3H4/NEK2/XRCC2/TOP2A/BUB1B/CKS2/SGO1/CYP26B1/MAEL/PKMYT1/EXO1/CDC20/PLK1/EREG/LIF/NCAPD2/EME1/TRIP13/NUF2/SGO2/PTTG1/FANCD2/RAD54L	31
BP	GO:2001251	negative regulation of chromosome organization	18/705	91/18862	5.99298e-09	6.57372e-07	5.95843e-07	BUB1/TTK/ZWINT/TOP2A/BUB1B/MAD2L1/PIF1/CCNB1/MCM2/KNTC1/AURKB/CDC20/PLK1/NDC80/TRIP13/CDT1/PTTG1/CENPF	18
BP	GO:1903046	meiotic cell cycle process	26/705	190/18862	1.09871e-08	1.17715e-06	1.06697e-06	CDC25C/BUB1/TTK/KIF18A/CCNB2/RAD51/CDC25A/P3H4/TOP2A/BUB1B/CKS2/SGO1/CYP26B1/MAEL/CDC20/PLK1/EREG/LIF/NCAPD2/EME1/TRIP13/NUF2/SGO2/PTTG1/FANCD2/RAD54L	26
BP	GO:0034508	centromere complex assembly	14/705	56/18862	1.23699e-08	1.29519e-06	1.17396e-06	CENPO/HJURP/CENPI/HELLS/CENPA/CENPH/OIP5/CENPL/CENPE/CENPK/DLGAP5/CENPM/CENPF/CENPW	14
BP	GO:0007080	mitotic metaphase plate congression	13/705	50/18862	2.46278e-08	2.52134e-06	2.28534e-06	KIF18A/CDCA5/PSRC1/CCNB1/AURKB/CDCA8/KIF14/NDC80/CENPE/NUF2/CDT1/KIFC1/KIF2C	13
BP	GO:0008608	attachment of spindle microtubules to kinetochore	11/705	35/18862	3.38249e-08	3.38764e-06	3.07056e-06	NEK2/SGO1/ECT2/CCNB1/AURKB/RACGAP1/NDC80/CENPE/NUF2/CDT1/KIF2C	11
BP	GO:0071103	DNA conformation change	36/705	352/18862	4.89793e-08	4.80101e-06	4.35164e-06	NCAPH/BEND3/H2AX/CENPO/RAD51/HJURP/CENPI/HELLS/CDCA5/TOP2A/RFC4/CENPA/PIF1/CDKN2A/RECQL4/CENPH/ERCC6L/SOX9/OIP5/ASF1B/CCNB1/MCM2/DQX1/HMGA1/NCAPG/MCM4/CENPL/NCAPD2/MCM6/CENPK/CHAF1B/CENPM/DSCC1/BLM/RAD54L/CENPW	36
BP	GO:1901990	regulation of mitotic cell cycle phase transition	41/705	439/18862	7.42079e-08	7.12241e-06	6.45576e-06	CDC25C/BUB1/TTK/SFN/ZWINT/CDC25A/CLSPN/NEK2/CDCA5/BUB1B/MAD2L1/ORC1/CDKN2A/CHEK1/SOX4/HMMR/CCNB1/KNTC1/TPX2/AURKB/E2F8/CDC20/KIF14/CDK1/UBE2C/PLK1/PLK4/ARID3A/NDC80/RBL1/CENPE/DTL/DLGAP5/TRIP13/CDT1/CDC6/ANLN/BLM/GTSE1/STOX1/CENPF	41
BP	GO:0051310	metaphase plate congression	14/705	64/18862	7.73123e-08	7.26894e-06	6.58857e-06	KIF18A/CDCA5/PSRC1/CCNB1/AURKB/CDCA8/KIF14/NDC80/CENPE/NUF2/CDT1/KIFC1/KIF2C/CENPF	14
BP	GO:0006261	DNA-dependent DNA replication	22/705	157/18862	9.5983e-08	8.84387e-06	8.01609e-06	WDHD1/RAD51/RFC4/ORC6/ORC1/RECQL4/TONSL/MCM2/E2F8/HMGA1/MCM4/GINS4/TRAIP/MCM6/EME1/CDT1/DSCC1/CDC6/CDC45/BLM/MCM10/GINS1	22
BP	GO:0051302	regulation of cell division	23/705	171/18862	1.0616e-07	9.58975e-06	8.69216e-06	PROK1/SFN/TGFB1/KIF18B/ORC6/CIT/PRC1/KIF23/ECT2/AURKB/E2F8/KIF14/MDK/PLK1/PLK4/KIF20A/RACGAP1/EREG/RBL1/CDC6/BLM/SSTR5/TGFB2	23
BP	GO:0140013	meiotic nuclear division	23/705	174/18862	1.46561e-07	1.29848e-05	1.17694e-05	BUB1/TTK/KIF18A/CCNB2/RAD51/P3H4/TOP2A/BUB1B/CKS2/SGO1/CYP26B1/MAEL/CDC20/PLK1/EREG/LIF/EME1/TRIP13/NUF2/SGO2/PTTG1/FANCD2/RAD54L	23
BP	GO:0051303	establishment of chromosome localization	15/705	79/18862	1.95189e-07	1.69667e-05	1.53786e-05	KIF18A/CDCA5/PSRC1/CCNB1/AURKB/CDCA8/KIF14/NDC80/CENPE/DLGAP5/NUF2/CDT1/KIFC1/KIF2C/CENPF	15
BP	GO:1901991	negative regulation of mitotic cell cycle phase transition	28/705	250/18862	2.37894e-07	2.02875e-05	1.83886e-05	CDC25C/BUB1/TTK/SFN/ZWINT/CLSPN/BUB1B/MAD2L1/ORC1/CDKN2A/CHEK1/SOX4/CCNB1/KNTC1/AURKB/E2F8/CDC20/CDK1/PLK1/ARID3A/NDC80/RBL1/TRIP13/CDT1/CDC6/BLM/GTSE1/CENPF	28
BP	GO:0010948	negative regulation of cell cycle process	35/705	359/18862	2.42199e-07	2.02875e-05	1.83886e-05	CDC25C/BUB1/TTK/SFN/ZWINT/RAD51/CLSPN/NEK2/BUB1B/MAD2L1/ORC1/CDKN2A/CHEK1/SOX4/CCNB1/KNTC1/AURKB/E2F8/CDC20/CDK1/RRM2/PLK1/LIF/ARID3A/NDC80/RBL1/DTL/TRIP13/CDT1/CCNF/CDC6/PTTG1/BLM/GTSE1/CENPF	35
BP	GO:0050000	chromosome localization	15/705	81/18862	2.75076e-07	2.2331e-05	2.02408e-05	KIF18A/CDCA5/PSRC1/CCNB1/AURKB/CDCA8/KIF14/NDC80/CENPE/DLGAP5/NUF2/CDT1/KIFC1/KIF2C/CENPF	15
BP	GO:1901987	regulation of cell cycle phase transition	42/705	478/18862	2.76289e-07	2.2331e-05	2.02408e-05	CDC25C/BUB1/TTK/SFN/ZWINT/CDC25A/CLSPN/NEK2/CDCA5/BUB1B/MAD2L1/ORC1/CDKN2A/CHEK1/SOX4/HMMR/CCNB1/KNTC1/TPX2/AURKB/E2F8/CDC20/KIF14/CDK1/UBE2C/PLK1/PLK4/ARID3A/NDC80/RBL1/CENPE/DTL/DLGAP5/TRIP13/CDT1/PLPP2/CDC6/ANLN/BLM/GTSE1/STOX1/CENPF	42
BP	GO:1901988	negative regulation of cell cycle phase transition	29/705	268/18862	3.03115e-07	2.40768e-05	2.18232e-05	CDC25C/BUB1/TTK/SFN/ZWINT/CLSPN/BUB1B/MAD2L1/ORC1/CDKN2A/CHEK1/SOX4/CCNB1/KNTC1/AURKB/E2F8/CDC20/CDK1/PLK1/ARID3A/NDC80/RBL1/DTL/TRIP13/CDT1/CDC6/BLM/GTSE1/CENPF	29
BP	GO:0033044	regulation of chromosome organization	29/705	273/18862	4.47479e-07	3.49413e-05	3.16708e-05	PKIB/BUB1/TTK/TACC3/ZWINT/FOXP3/RMI2/NEK2/CDCA5/TOP2A/BUB1B/MAD2L1/PIF1/CCNB1/MCM2/KNTC1/AURKB/CDC20/UBE2C/PLK1/LIF/NDC80/CENPE/DLGAP5/TRIP13/CDT1/CDC6/PTTG1/CENPF	29
BP	GO:0045930	negative regulation of mitotic cell cycle	32/705	321/18862	4.83979e-07	3.71615e-05	3.36833e-05	CDC25C/BUB1/TTK/SFN/TGFB1/ZWINT/CDKN1C/CLSPN/BUB1B/MAD2L1/ORC1/CDKN2A/CHEK1/SOX4/CCNB1/KNTC1/AURKB/E2F8/CDC20/CDK1/PLK1/ARID3A/NDC80/RBL1/EME1/TRIP13/CDT1/CDC6/BLM/GTSE1/FANCD2/CENPF	32
BP	GO:0006805	xenobiotic metabolic process	18/705	120/18862	5.00449e-07	3.77962e-05	3.42585e-05	DPEP1/PTGS1/CYP3A4/CYP2B6/NQO1/GSTM1/NAT2/UGT2B11/CYP26B1/CYP2A7/CYP2C8/ALDH3A1/CYP26A1/CYP2A6/CYP2A13/UGT1A10/ARNT2/GLYAT	18
BP	GO:0090307	mitotic spindle assembly	13/705	65/18862	6.79724e-07	5.05079e-05	4.57804e-05	NEK2/PRC1/KIF11/KIF23/KIF4A/MYBL2/TPX2/AURKB/CDC20/MISP/PLK1/RACGAP1/KIFC1	13
BP	GO:0006268	DNA unwinding involved in DNA replication	7/705	16/18862	8.42744e-07	6.16273e-05	5.58591e-05	RAD51/RECQL4/MCM2/HMGA1/MCM4/MCM6/BLM	7
BP	GO:0071466	cellular response to xenobiotic stimulus	18/705	125/18862	9.27325e-07	6.64633e-05	6.02424e-05	DPEP1/PTGS1/CYP3A4/CYP2B6/NQO1/GSTM1/NAT2/UGT2B11/CYP26B1/CYP2A7/CYP2C8/ALDH3A1/CYP26A1/CYP2A6/CYP2A13/UGT1A10/ARNT2/GLYAT	18
BP	GO:0031055	chromatin remodeling at centromere	11/705	47/18862	9.37728e-07	6.64633e-05	6.02424e-05	CENPO/HJURP/CENPI/HELLS/CENPA/CENPH/OIP5/CENPL/CENPK/CENPM/CENPW	11
BP	GO:0051382	kinetochore assembly	7/705	17/18862	1.38647e-06	9.67795e-05	8.7721e-05	CENPA/CENPH/CENPE/CENPK/DLGAP5/CENPF/CENPW	7
BP	GO:0031570	DNA integrity checkpoint	20/705	156/18862	1.53904e-06	0.000105826	9.59208e-05	CDC25C/H2AX/SFN/CLSPN/ORC1/CHEK1/SOX4/CCNB1/E2F8/CDK1/PLK1/ARID3A/DTL/EME1/CDT1/CDC6/CDC45/BLM/GTSE1/FANCD2	20
BP	GO:1904029	regulation of cyclin-dependent protein kinase activity	16/705	105/18862	1.72808e-06	0.000117078	0.000106119	CDC25C/SFN/CCNB2/CDC25A/CDKN1C/CKS2/CDKN2A/PSRC1/CCNB1/PKMYT1/PLK1/CDKN3/CCNF/CDC6/BLM/STOX1	16
BP	GO:0009410	response to xenobiotic stimulus	18/705	131/18862	1.86078e-06	0.000124241	0.000112612	DPEP1/PTGS1/CYP3A4/CYP2B6/NQO1/GSTM1/NAT2/UGT2B11/CYP26B1/CYP2A7/CYP2C8/ALDH3A1/CYP26A1/CYP2A6/CYP2A13/UGT1A10/ARNT2/GLYAT	18
BP	GO:0034080	CENP-A containing nucleosome assembly	10/705	43/18862	3.12884e-06	0.000203022	0.000184019	CENPO/HJURP/CENPI/CENPA/CENPH/OIP5/CENPL/CENPK/CENPM/CENPW	10
BP	GO:0061641	CENP-A containing chromatin organization	10/705	43/18862	3.12884e-06	0.000203022	0.000184019	CENPO/HJURP/CENPI/CENPA/CENPH/OIP5/CENPL/CENPK/CENPM/CENPW	10
BP	GO:0006336	DNA replication-independent nucleosome assembly	11/705	53/18862	3.34582e-06	0.000214086	0.000194048	CENPO/HJURP/CENPI/CENPA/CENPH/OIP5/ASF1B/CENPL/CENPK/CENPM/CENPW	11
BP	GO:0090068	positive regulation of cell cycle process	29/705	303/18862	3.74075e-06	0.000236077	0.00021398	SPHK1/CDC25C/SFN/CDC25A/CDCA5/CIT/MAD2L1/KIF23/ECT2/SOX4/CCNB1/AURKB/E2F8/KIF14/CDK1/UBE2C/PLK4/RACGAP1/EREG/GPSM2/ARID3A/NDC80/DTL/DLGAP5/CDT1/CDC6/SSTR5/GTSE1/STOX1	29
BP	GO:0006323	DNA packaging	25/705	240/18862	3.92553e-06	0.000243927	0.000221096	NCAPH/BEND3/H2AX/CENPO/HJURP/CENPI/HELLS/CDCA5/TOP2A/CENPA/CDKN2A/CENPH/SOX9/OIP5/ASF1B/CCNB1/MCM2/HMGA1/NCAPG/CENPL/NCAPD2/CENPK/CHAF1B/CENPM/CENPW	25
BP	GO:0007586	digestion	18/705	138/18862	3.97103e-06	0.000243927	0.000221096	MOGAT2/OXTR/GCNT3/MUC13/TFF2/AKR1D1/PRSS3/SOX9/ALPI/VIL1/GUCY2C/TFF1/SOAT2/VSIG1/GUCA2A/PRSS2/CYP8B1/INAVA	18
BP	GO:0034724	DNA replication-independent nucleosome organization	11/705	54/18862	4.06125e-06	0.000246186	0.000223144	CENPO/HJURP/CENPI/CENPA/CENPH/OIP5/ASF1B/CENPL/CENPK/CENPM/CENPW	11
BP	GO:0065004	protein-DNA complex assembly	25/705	241/18862	4.22858e-06	0.000253001	0.00022932	H2AX/ESR1/CENPO/RAD51/HJURP/CENPI/HELLS/CENPA/CENPH/SOX9/OIP5/ASF1B/MCM2/MCM4/CENPL/CENPE/MCM6/CENPK/CHAF1B/DLGAP5/CENPM/CDT1/CDC45/CENPF/CENPW	25
BP	GO:0000079	regulation of cyclin-dependent protein serine/threonine kinase activity	15/705	101/18862	5.0282e-06	0.000296986	0.000269189	CDC25C/SFN/CCNB2/CDC25A/CDKN1C/CKS2/CDKN2A/PSRC1/CCNB1/PKMYT1/PLK1/CDKN3/CCNF/CDC6/BLM	15
BP	GO:0045132	meiotic chromosome segregation	14/705	89/18862	5.2011e-06	0.000303309	0.00027492	BUB1/TTK/P3H4/TOP2A/BUB1B/SGO1/MAEL/PLK1/EME1/TRIP13/NUF2/SGO2/PTTG1/FANCD2	14
BP	GO:0030593	neutrophil chemotaxis	15/705	103/18862	6.43908e-06	0.000370811	0.000336103	DPEP1/PF4V1/SAA1/CCL20/CSF3R/S100A8/CCL26/PLA2G1B/CXCL1/CXCL5/MDK/XCL1/FCER1G/S100A9/TGFB2	15
BP	GO:0051315	attachment of mitotic spindle microtubules to kinetochore	6/705	15/18862	1.00049e-05	0.000569045	0.000515783	AURKB/NDC80/CENPE/NUF2/CDT1/KIF2C	6
BP	GO:0006270	DNA replication initiation	9/705	40/18862	1.30654e-05	0.00073405	0.000665344	ORC6/ORC1/MCM2/MCM4/MCM6/CDT1/CDC6/CDC45/MCM10	9
BP	GO:1990266	neutrophil migration	16/705	123/18862	1.39972e-05	0.000776931	0.000704211	DPEP1/PF4V1/SAA1/CCL20/CSF3R/S100A8/CCL26/PLA2G1B/CXCL1/CXCL5/MDK/XCL1/CD177/FCER1G/S100A9/TGFB2	16
BP	GO:0000082	G1/S transition of mitotic cell cycle	26/705	275/18862	1.46116e-05	0.000801376	0.000726368	CDC25C/SFN/CDC25A/ORC6/BCAT1/ORC1/CDKN2A/IQGAP3/SOX4/CCNB1/MCM2/TRIM71/E2F8/KIF14/CDK1/MCM4/RRM2/ARID3A/RBL1/MCM6/CDKN3/CDT1/CDC6/CDC45/GTSE1/MCM10	26
BP	GO:0045787	positive regulation of cell cycle	33/705	395/18862	1.50324e-05	0.000814753	0.000738493	SPHK1/CDC25C/SFN/CDC25A/CDCA5/CKS2/CIT/MAD2L1/CHEK1/KIF23/ECT2/SOX4/PSRC1/CCNB1/AURKB/E2F8/KIF14/CDK1/UBE2C/PLK4/RACGAP1/EREG/GPSM2/ARID3A/NDC80/DTL/DLGAP5/CDT1/CDC6/SSTR5/GTSE1/STOX1/TGFB2	33
BP	GO:1902969	mitotic DNA replication	6/705	16/18862	1.55022e-05	0.00082206	0.000745116	RAD51/MCM2/MCM4/MCM6/CDC45/GINS1	6
BP	GO:0071621	granulocyte chemotaxis	16/705	124/18862	1.5524e-05	0.00082206	0.000745116	DPEP1/PF4V1/SAA1/CXCL17/CCL20/CSF3R/S100A8/CCL26/PLA2G1B/CXCL1/CXCL5/MDK/XCL1/FCER1G/S100A9/TGFB2	16
BP	GO:0051781	positive regulation of cell division	13/705	86/18862	1.75171e-05	0.00091706	0.000831224	PROK1/TGFB1/CIT/KIF23/ECT2/AURKB/KIF14/MDK/RACGAP1/EREG/CDC6/SSTR5/TGFB2	13
BP	GO:0061982	meiosis I cell cycle process	16/705	126/18862	1.90283e-05	0.000978393	0.000886816	CDC25C/CCNB2/RAD51/CDC25A/P3H4/TOP2A/CKS2/SGO1/MAEL/PLK1/EME1/TRIP13/SGO2/PTTG1/FANCD2/RAD54L	16
BP	GO:0000725	recombinational repair	17/705	140/18862	1.91134e-05	0.000978393	0.000886816	H2AX/RAD51/PARPBP/RMI2/XRCC2/AUNIP/HROB/CHEK1/RECQL4/TONSL/MCM2/MCM4/GINS4/MCM6/CDC45/BLM/RAD54L	17
BP	GO:0071824	protein-DNA complex subunit organization	26/705	281/18862	2.13067e-05	0.00107868	0.00097772	H2AX/ESR1/CENPO/RAD51/HJURP/CENPI/HELLS/CENPA/CENPH/SOX9/OIP5/ASF1B/MCM2/HMGA1/MCM4/CENPL/CENPE/MCM6/CENPK/CHAF1B/DLGAP5/CENPM/CDT1/CDC45/CENPF/CENPW	26
BP	GO:0044843	cell cycle G1/S phase transition	27/705	298/18862	2.1654e-05	0.00108435	0.000982854	CDC25C/SFN/CDC25A/ORC6/BCAT1/ORC1/CDKN2A/IQGAP3/SOX4/CCNB1/MCM2/TRIM71/E2F8/KIF14/CDK1/MCM4/RRM2/ARID3A/RBL1/MCM6/CDKN3/CDT1/PLPP2/CDC6/CDC45/GTSE1/MCM10	27
BP	GO:0051225	spindle assembly	15/705	114/18862	2.24822e-05	0.00111371	0.00100947	CCNB2/NEK2/PRC1/KIF11/KIF23/KIF4A/MYBL2/TPX2/AURKB/CDC20/MISP/PLK1/RACGAP1/GPSM2/KIFC1	15
BP	GO:0006310	DNA recombination	27/705	299/18862	2.2981e-05	0.00112631	0.00102089	H2AX/TGFB1/RAD51/FOXP3/PARPBP/RMI2/XRCC2/AUNIP/TOP2A/PIF1/HROB/CHEK1/RECQL4/TONSL/KPNA2/BATF/MCM2/EXO1/MCM4/GINS4/MCM6/EME1/TRIP13/CDC45/BLM/FANCD2/RAD54L	27
BP	GO:0071459	protein localization to chromosome, centromeric region	7/705	25/18862	2.63814e-05	0.00127936	0.00115961	TTK/BUB1B/CENPA/AURKB/CDK1/NDC80/CDT1	7
BP	GO:0032465	regulation of cytokinesis	13/705	90/18862	2.88401e-05	0.00138402	0.00125448	CIT/PRC1/KIF23/ECT2/AURKB/E2F8/KIF14/PLK1/PLK4/KIF20A/RACGAP1/CDC6/SSTR5	13
BP	GO:0042493	response to drug	30/705	359/18862	3.62107e-05	0.00171982	0.00155885	DPEP1/RAD51/OXTR/ITGA2/CYP3A4/ITGA3/CYP2B6/SLC10A1/NQO1/CYP2A7/CYP2C8/CCNB1/ALDH3A1/CA9/PDX1/ABCC1/ADRA1A/CYP2A6/CYP2A13/KCNJ11/CSAG2/KCNH2/REN/SLC22A1/GPLD1/CRHBP/CENPF/ADCY1/RAD54L/TGFB2	30
BP	GO:0097530	granulocyte migration	17/705	148/18862	3.94315e-05	0.00185368	0.00168018	DPEP1/PF4V1/SAA1/CXCL17/CCL20/CSF3R/S100A8/CCL26/PLA2G1B/CXCL1/CXCL5/MDK/XCL1/CD177/FCER1G/S100A9/TGFB2	17
BP	GO:0044774	mitotic DNA integrity checkpoint	14/705	106/18862	4.01344e-05	0.00186767	0.00169286	CDC25C/SFN/CLSPN/ORC1/SOX4/CCNB1/E2F8/CDK1/ARID3A/EME1/CDC6/BLM/GTSE1/FANCD2	14
BP	GO:0032508	DNA duplex unwinding	14/705	107/18862	4.46169e-05	0.0020555	0.00186311	RAD51/TOP2A/RFC4/PIF1/RECQL4/ERCC6L/MCM2/DQX1/HMGA1/MCM4/MCM6/DSCC1/BLM/RAD54L	14
BP	GO:0000727	double-strand break repair via break-induced replication	5/705	12/18862	4.57632e-05	0.00206085	0.00186796	MCM2/MCM4/GINS4/MCM6/CDC45	5
BP	GO:0051255	spindle midzone assembly	5/705	12/18862	4.57632e-05	0.00206085	0.00186796	PRC1/KIF23/KIF4A/AURKB/RACGAP1	5
BP	GO:0010639	negative regulation of organelle organization	29/705	346/18862	4.6075e-05	0.00206085	0.00186796	PFN2/BUB1/TTK/ZWINT/FHOD3/CARMIL1/TOP2A/BUB1B/TRIM54/MAD2L1/PIF1/CHEK1/VIL1/CCNB1/MCM2/KNTC1/TPX2/AURKB/CDC20/PLK1/STMN1/LIF/NDC80/TMSB10/TRIP13/CDT1/CCNF/PTTG1/CENPF	29
BP	GO:0071900	regulation of protein serine/threonine kinase activity	37/705	492/18862	4.67685e-05	0.00207175	0.00187784	PKIB/PROK1/CDC25C/SFN/TGFB1/CCNB2/DKK1/CDC25A/SPATC1L/NPFFR2/CDKN1C/SAA1/TNFRSF11A/CKS2/CIT/CXCL17/CDKN2A/IQGAP3/RGS2/PSRC1/CCNB1/PLA2G1B/PKMYT1/DUSP9/CDK1/DUSP4/PLK1/CD24/GDF15/CDKN3/CCNF/CDC6/BIRC7/BLM/PBK/UCHL1/INAVA	37
BP	GO:0043486	histone exchange	10/705	58/18862	5.13532e-05	0.00225318	0.00204229	CENPO/HJURP/CENPI/CENPA/CENPH/OIP5/CENPL/CENPK/CENPM/CENPW	10
BP	GO:0000281	mitotic cytokinesis	11/705	70/18862	5.3347e-05	0.00231858	0.00210157	CENPA/CIT/KIF23/KIF4A/ECT2/PLK1/KIF20A/STMN1/RACGAP1/CEP55/ANLN	11
BP	GO:0000132	establishment of mitotic spindle orientation	7/705	28/18862	5.8927e-05	0.00251414	0.00227882	SAPCD2/CENPA/MAD2L1/MISP/PLK1/GPSM2/NDC80	7
BP	GO:0000724	double-strand break repair via homologous recombination	16/705	138/18862	5.89379e-05	0.00251414	0.00227882	H2AX/RAD51/PARPBP/RMI2/XRCC2/AUNIP/CHEK1/RECQL4/TONSL/MCM2/MCM4/GINS4/MCM6/CDC45/BLM/RAD54L	16
BP	GO:0051988	regulation of attachment of spindle microtubules to kinetochore	5/705	13/18862	7.20789e-05	0.00304649	0.00276134	NEK2/ECT2/CCNB1/AURKB/RACGAP1	5
BP	GO:0000910	cytokinesis	18/705	171/18862	7.54049e-05	0.00315809	0.0028625	CENPA/CIT/PRC1/KIF23/KIF4A/ECT2/AURKB/E2F8/KIF14/PLK1/PLK4/KIF20A/STMN1/RACGAP1/CEP55/CDC6/ANLN/SSTR5	18
BP	GO:0072401	signal transduction involved in DNA integrity checkpoint	11/705	73/18862	7.92615e-05	0.00325328	0.00294878	CDC25C/SFN/CHEK1/SOX4/CCNB1/E2F8/CDK1/PLK1/ARID3A/DTL/GTSE1	11
BP	GO:0072422	signal transduction involved in DNA damage checkpoint	11/705	73/18862	7.92615e-05	0.00325328	0.00294878	CDC25C/SFN/CHEK1/SOX4/CCNB1/E2F8/CDK1/PLK1/ARID3A/DTL/GTSE1	11
BP	GO:0019886	antigen processing and presentation of exogenous peptide antigen via MHC class II	13/705	99/18862	7.97962e-05	0.00325328	0.00294878	KIF18A/CTSE/KIF11/KIF23/KIF4A/CTSV/RACGAP1/KIF15/CENPE/FCER1G/AP1M2/KIF3C/KIF2C	13
BP	GO:0032392	DNA geometric change	14/705	114/18862	9.0192e-05	0.00364486	0.00330371	RAD51/TOP2A/RFC4/PIF1/RECQL4/ERCC6L/MCM2/DQX1/HMGA1/MCM4/MCM6/DSCC1/BLM/RAD54L	14
BP	GO:0015849	organic acid transport	27/705	324/18862	9.18687e-05	0.00368034	0.00333586	SLC2A1/THRSP/SLC10A1/SLC26A9/SLC7A11/NMB/TNFRSF11A/SLC1A5/SLC1A7/SLC38A1/SV2A/SLC29A4/MFSD2A/SLC27A5/ADORA1/RGS2/FOLR1/PLA2G1B/ABCC1/SLC13A2/SLC25A47/FABP4/SLC6A19/PTGES/AVPR1A/SLC16A3/SLC7A10	27
BP	GO:0032467	positive regulation of cytokinesis	8/705	40/18862	9.74296e-05	0.00386947	0.00350729	CIT/KIF23/ECT2/AURKB/KIF14/RACGAP1/CDC6/SSTR5	8
BP	GO:0000086	G2/M transition of mitotic cell cycle	23/705	258/18862	0.000110424	0.00434807	0.00394109	CDC25C/CCNB2/MELK/CDC25A/CLSPN/NEK2/ORC1/CHEK1/FOXM1/HMMR/CCNB1/PKMYT1/TPX2/AURKB/KIF14/CDK1/PLK1/PLK4/DTL/CDC6/BLM/STOX1/CENPF	23
BP	GO:0042770	signal transduction in response to DNA damage	15/705	131/18862	0.00011466	0.00445897	0.00404162	CDC25C/SFN/NDRG1/CHEK1/FOXM1/SOX4/BATF/CCNB1/E2F8/CDK1/PLK1/PMAIP1/ARID3A/DTL/GTSE1	15
BP	GO:0072395	signal transduction involved in cell cycle checkpoint	11/705	76/18862	0.000115262	0.00445897	0.00404162	CDC25C/SFN/CHEK1/SOX4/CCNB1/E2F8/CDK1/PLK1/ARID3A/DTL/GTSE1	11
BP	GO:0044839	cell cycle G2/M phase transition	24/705	276/18862	0.000116144	0.00445897	0.00404162	CDC25C/CCNB2/MELK/CDC25A/CLSPN/NEK2/ORC1/CHEK1/FOXM1/HMMR/CCNB1/PKMYT1/TPX2/AURKB/KIF14/CDK1/PLK1/PLK4/DTL/CDC6/BLM/GTSE1/STOX1/CENPF	24
BP	GO:0030277	maintenance of gastrointestinal epithelium	6/705	22/18862	0.000119193	0.00453821	0.00411344	MUC13/TFF2/SOX9/TFF1/VSIG1/INAVA	6
BP	GO:0002495	antigen processing and presentation of peptide antigen via MHC class II	13/705	103/18862	0.00012044	0.00454809	0.00412239	KIF18A/CTSE/KIF11/KIF23/KIF4A/CTSV/RACGAP1/KIF15/CENPE/FCER1G/AP1M2/KIF3C/KIF2C	13
BP	GO:0046883	regulation of hormone secretion	23/705	260/18862	0.000123968	0.00464326	0.00420865	INHA/SLC2A1/NMB/SPP1/C1QTNF12/EFNA5/ADORA1/CHGA/SOX4/ANO1/ADRA2C/PDX1/KCNJ11/LIF/REN/ILDR1/ITPR3/IL11/GCK/GPLD1/SSTR5/KCNB1/CRHBP	23
BP	GO:0002504	antigen processing and presentation of peptide or polysaccharide antigen via MHC class II	13/705	104/18862	0.000133026	0.00494235	0.00447975	KIF18A/CTSE/KIF11/KIF23/KIF4A/CTSV/RACGAP1/KIF15/CENPE/FCER1G/AP1M2/KIF3C/KIF2C	13
BP	GO:0000077	DNA damage checkpoint	16/705	148/18862	0.000136185	0.00501922	0.00454942	CDC25C/H2AX/SFN/CLSPN/CHEK1/SOX4/CCNB1/E2F8/CDK1/PLK1/ARID3A/DTL/EME1/BLM/GTSE1/FANCD2	16
BP	GO:0001822	kidney development	24/705	280/18862	0.000144795	0.00527344	0.00477985	CRLF1/AKR1B1/VANGL2/ITGA3/GCNT3/FRAS1/SIX2/CYP26B1/SOX9/MMP9/SOX4/CYP4A22/CYP26A1/ZBTB16/PTK7/CD24/LIF/BICC1/GCNT1/WNT6/REN/FOXJ1/CENPF/TGFB2	24
BP	GO:0031497	chromatin assembly	19/705	196/18862	0.000145371	0.00527344	0.00477985	BEND3/H2AX/CENPO/HJURP/CENPI/HELLS/CENPA/CDKN2A/CENPH/SOX9/OIP5/ASF1B/MCM2/HMGA1/CENPL/CENPK/CHAF1B/CENPM/CENPW	19
BP	GO:0042738	exogenous drug catabolic process	6/705	23/18862	0.000156193	0.00562171	0.00509553	CYP3A4/CYP2B6/CYP2A7/CYP2C8/CYP2A6/CYP2A13	6
BP	GO:0070192	chromosome organization involved in meiotic cell cycle	10/705	66/18862	0.000158715	0.00566821	0.00513767	BUB1/RAD51/P3H4/BUB1B/SGO1/MAEL/NCAPD2/TRIP13/SGO2/FANCD2	10
BP	GO:0007127	meiosis I	14/705	121/18862	0.000171805	0.0060885	0.00551863	CCNB2/RAD51/P3H4/TOP2A/CKS2/SGO1/MAEL/PLK1/EME1/TRIP13/SGO2/PTTG1/FANCD2/RAD54L	14
BP	GO:0040001	establishment of mitotic spindle localization	7/705	33/18862	0.000180697	0.00635476	0.00575996	SAPCD2/CENPA/MAD2L1/MISP/PLK1/GPSM2/NDC80	7
BP	GO:0001655	urogenital system development	26/705	320/18862	0.000184729	0.00644731	0.00584385	CRLF1/ESR1/AKR1B1/VANGL2/ITGA3/GCNT3/FRAS1/SIX2/CYP26B1/SOX9/MMP9/SOX4/CYP4A22/CYP26A1/ZBTB16/PTK7/CD24/LIF/BICC1/GCNT1/WNT6/REN/EPHB3/FOXJ1/CENPF/TGFB2	26
BP	GO:0032528	microvillus organization	6/705	24/18862	0.000201715	0.00698723	0.00633323	GLDN/KLF5/MYO1A/VIL1/RAP1GAP/STK26	6
BP	GO:0097529	myeloid leukocyte migration	20/705	218/18862	0.000207368	0.00712944	0.00646213	DPEP1/PF4V1/SAA1/PLA2G7/TNFRSF11A/CXCL17/CCL20/CSF3R/S100A8/CCL26/CHGA/PLA2G1B/CXCL1/CXCL5/MDK/XCL1/CD177/FCER1G/S100A9/TGFB2	20
BP	GO:0051294	establishment of spindle orientation	7/705	34/18862	0.000220275	0.0074496	0.00675232	SAPCD2/CENPA/MAD2L1/MISP/PLK1/GPSM2/NDC80	7
BP	GO:1902749	regulation of cell cycle G2/M phase transition	20/705	219/18862	0.000220411	0.0074496	0.00675232	CDC25C/CDC25A/CLSPN/NEK2/ORC1/CHEK1/HMMR/CCNB1/TPX2/AURKB/KIF14/CDK1/PLK1/PLK4/DTL/CDC6/BLM/GTSE1/STOX1/CENPF	20
BP	GO:0072001	renal system development	24/705	288/18862	0.000221531	0.0074496	0.00675232	CRLF1/AKR1B1/VANGL2/ITGA3/GCNT3/FRAS1/SIX2/CYP26B1/SOX9/MMP9/SOX4/CYP4A22/CYP26A1/ZBTB16/PTK7/CD24/LIF/BICC1/GCNT1/WNT6/REN/FOXJ1/CENPF/TGFB2	24
BP	GO:0010389	regulation of G2/M transition of mitotic cell cycle	19/705	203/18862	0.000229317	0.00765552	0.00693897	CDC25C/CDC25A/CLSPN/NEK2/ORC1/CHEK1/HMMR/CCNB1/TPX2/AURKB/KIF14/CDK1/PLK1/PLK4/DTL/CDC6/BLM/STOX1/CENPF	19
BP	GO:0044706	multi-multicellular organism process	19/705	204/18862	0.000244244	0.00809521	0.00733751	ESR1/AKR1B1/OXTR/SLC2A1/ITGA2/ITGA3/SPP1/CLDN4/EPO/STC2/MMP9/RGS2/ADRA2C/LIF/PTHLH/SERPINE2/AVPR1A/CRHBP/MMP7	19
BP	GO:0042737	drug catabolic process	6/705	25/18862	0.000257084	0.00845989	0.00766805	CYP3A4/CYP2B6/CYP2A7/CYP2C8/CYP2A6/CYP2A13	6
BP	GO:0050727	regulation of inflammatory response	28/705	366/18862	0.000288722	0.00941485	0.00853363	SPHK1/MAPK13/ESR1/IL18/ITGA2/FOXP3/SAA1/PLA2G7/TNFRSF11A/CXCL17/C1QTNF12/DNASE1L3/S100A8/ADORA1/MMP9/MACIR/ABCC1/MDK/FABP4/XCL1/TYRO3/IL1RL2/NLRP6/S100A9/PTGES/PBK/FANCD2/SMPDL3B	28
BP	GO:0061640	cytoskeleton-dependent cytokinesis	12/705	98/18862	0.000290191	0.00941485	0.00853363	CENPA/CIT/KIF23/KIF4A/ECT2/AURKB/PLK1/KIF20A/STMN1/RACGAP1/CEP55/ANLN	12
BP	GO:0000076	DNA replication checkpoint	5/705	17/18862	0.000305959	0.00985701	0.0089344	CLSPN/ORC1/CDT1/CDC6/CDC45	5
BP	GO:0042572	retinol metabolic process	8/705	47/18862	0.000316406	0.0101228	0.00917531	AKR1B1/RDH16/CYP3A4/CYP2C8/ADH1C/ADH4/AKR1B15/AKR1B10	8
BP	GO:0022600	digestive system process	12/705	99/18862	0.000319211	0.0101421	0.00919281	MOGAT2/OXTR/GCNT3/MUC13/TFF2/SOX9/VIL1/TFF1/SOAT2/VSIG1/CYP8B1/INAVA	12
BP	GO:0001838	embryonic epithelial tube formation	13/705	114/18862	0.000335097	0.0105739	0.00958421	TGFB1/VANGL2/TEAD2/CTHRC1/SOX9/SOX4/FOLR1/TRIM71/STIL/SALL4/PTK7/WNT6/TGFB2	13
BP	GO:0044771	meiotic cell cycle phase transition	4/705	10/18862	0.000339346	0.0106352	0.00963972	CDC25C/TTK/CCNB2/CDC25A	4
BP	GO:0006334	nucleosome assembly	15/705	145/18862	0.000353303	0.0109978	0.00996837	H2AX/CENPO/HJURP/CENPI/CENPA/CENPH/SOX9/OIP5/ASF1B/MCM2/CENPL/CENPK/CHAF1B/CENPM/CENPW	15
BP	GO:0007565	female pregnancy	17/705	177/18862	0.000356094	0.0110102	0.00997968	ESR1/AKR1B1/OXTR/SLC2A1/ITGA2/ITGA3/SPP1/CLDN4/EPO/STC2/MMP9/RGS2/ADRA2C/LIF/PTHLH/CRHBP/MMP7	17
BP	GO:0046888	negative regulation of hormone secretion	9/705	60/18862	0.000362774	0.011142	0.0100991	INHA/NMB/ADORA1/CHGA/KCNJ11/LIF/IL11/KCNB1/CRHBP	9
BP	GO:0007143	female meiotic nuclear division	6/705	27/18862	0.000403174	0.0122199	0.0110761	TTK/CCNB2/TOP2A/PLK1/EREG/TRIP13	6
BP	GO:0010971	positive regulation of G2/M transition of mitotic cell cycle	6/705	27/18862	0.000403174	0.0122199	0.0110761	CDC25C/CDC25A/CCNB1/CDK1/DTL/STOX1	6
BP	GO:0044773	mitotic DNA damage checkpoint	12/705	102/18862	0.000421446	0.0126902	0.0115024	CDC25C/SFN/CLSPN/SOX4/CCNB1/E2F8/CDK1/ARID3A/EME1/BLM/GTSE1/FANCD2	12
BP	GO:0046879	hormone secretion	24/705	302/18862	0.000444708	0.0132297	0.0119914	INHA/SLC2A1/NMB/SPP1/C1QTNF12/SELENOM/EFNA5/ADORA1/CHGA/SOX4/ANO1/ADRA2C/PDX1/KCNJ11/LIF/REN/ILDR1/ITPR3/IL11/GCK/GPLD1/SSTR5/KCNB1/CRHBP	24
BP	GO:0015711	organic anion transport	28/705	376/18862	0.000445105	0.0132297	0.0119914	SLC4A11/SLC6A8/SLC2A1/SLC10A1/SLC26A9/SLC7A11/NMB/TNFRSF11A/SLC1A5/SLC1A7/SLC38A1/SV2A/SLC52A3/MFSD2A/SLC27A5/ADORA1/RGS2/FOLR1/PLA2G1B/CA9/ABCC1/SLC13A2/PTGES/AVPR1A/SLC25A24/SLC16A3/SLC52A2/SLC7A10	28
BP	GO:0006302	double-strand break repair	22/705	268/18862	0.000489744	0.0144632	0.0131094	H2AX/RAD51/PARPBP/RMI2/XRCC2/AUNIP/CDCA5/CHEK1/RECQL4/TONSL/FOXM1/MCM2/MCM4/GINS4/MCM6/EME1/TRIP13/BARD1/CDC45/BLM/FANCD2/RAD54L	22
BP	GO:0070601	centromeric sister chromatid cohesion	4/705	11/18862	0.00051752	0.01509	0.0136776	BUB1/BUB1B/SGO1/SGO2	4
BP	GO:0072697	protein localization to cell cortex	4/705	11/18862	0.00051752	0.01509	0.0136776	SAPCD2/MISP/PLK1/GPSM2	4
BP	GO:0034501	protein localization to kinetochore	5/705	19/18862	0.000540302	0.0156552	0.0141899	TTK/AURKB/CDK1/NDC80/CDT1	5
BP	GO:1901992	positive regulation of mitotic cell cycle phase transition	11/705	91/18862	0.000574359	0.0165267	0.0149798	CDC25C/CDC25A/CDCA5/CCNB1/CDK1/UBE2C/DTL/DLGAP5/CDT1/CDC6/STOX1	11
BP	GO:0034754	cellular hormone metabolic process	14/705	136/18862	0.000577556	0.0165267	0.0149798	ESR1/AKR1B1/RDH16/CYP3A4/SPP1/UGT2B11/CYP26B1/AKR1D1/CYP2C8/ADH1C/ADH4/CYP26A1/AKR1B15/AKR1B10	14
BP	GO:0044786	cell cycle DNA replication	9/705	64/18862	0.000591897	0.0168325	0.015257	RAD51/RFC4/MCM2/E2F8/MCM4/MCM6/CDT1/CDC45/GINS1	9
BP	GO:0005996	monosaccharide metabolic process	22/705	272/18862	0.000598205	0.0168439	0.0152674	TKT/AKR1B1/SLC2A1/PKM/PDK4/TKTL1/C1QTNF12/PFKFB4/FUT2/ENO2/GCGR/PFKP/PDX1/KCNJ11/DHDH/PMAIP1/PHLDA2/HK2/G6PD/GCK/GPLD1/SDS	22
BP	GO:0030330	DNA damage response, signal transduction by p53 class mediator	12/705	106/18862	0.000599611	0.0168439	0.0152674	CDC25C/SFN/NDRG1/FOXM1/SOX4/BATF/CCNB1/E2F8/CDK1/PMAIP1/ARID3A/GTSE1	12
BP	GO:0010669	epithelial structure maintenance	6/705	29/18862	0.000607113	0.0169513	0.0153647	MUC13/TFF2/SOX9/TFF1/VSIG1/INAVA	6
BP	GO:0006333	chromatin assembly or disassembly	19/705	221/18862	0.00066402	0.0184285	0.0167037	BEND3/H2AX/CENPO/HJURP/CENPI/HELLS/CENPA/CDKN2A/CENPH/SOX9/OIP5/ASF1B/MCM2/HMGA1/CENPL/CENPK/CHAF1B/CENPM/CENPW	19
BP	GO:0019373	epoxygenase P450 pathway	5/705	20/18862	0.0006984	0.0191751	0.0173803	CYP2B6/CYP2A7/CYP2C8/CYP2A6/CYP2A13	5
BP	GO:0006690	icosanoid metabolic process	13/705	123/18862	0.000699244	0.0191751	0.0173803	DPEP1/PTGS1/CYP2B6/GSTM1/CYP2A7/CYP2C8/PLA2G1B/CYP4A22/ABCC1/CYP2A6/CYP2A13/PTGES/AVPR1A	13
BP	GO:0009914	hormone transport	24/705	312/18862	0.000706988	0.0192728	0.0174688	INHA/SLC2A1/NMB/SPP1/C1QTNF12/SELENOM/EFNA5/ADORA1/CHGA/SOX4/ANO1/ADRA2C/PDX1/KCNJ11/LIF/REN/ILDR1/ITPR3/IL11/GCK/GPLD1/SSTR5/KCNB1/CRHBP	24
BP	GO:1903825	organic acid transmembrane transport	15/705	155/18862	0.000716881	0.0194275	0.0176091	SLC2A1/THRSP/SLC7A11/SLC1A5/SLC1A7/SLC38A1/SLC29A4/SLC27A5/RGS2/FOLR1/ABCC1/SLC13A2/SLC6A19/SLC16A3/SLC7A10	15
BP	GO:0051653	spindle localization	8/705	53/18862	0.000732466	0.0195808	0.0177481	ASPM/SAPCD2/CENPA/MAD2L1/MISP/PLK1/GPSM2/NDC80	8
BP	GO:1902751	positive regulation of cell cycle G2/M phase transition	6/705	30/18862	0.000735159	0.0195808	0.0177481	CDC25C/CDC25A/CCNB1/CDK1/DTL/STOX1	6
BP	GO:0060249	anatomical structure homeostasis	32/705	466/18862	0.00073529	0.0195808	0.0177481	PKIB/AKR1B1/RAD51/SLC2A1/MUC13/NEK2/TNFRSF11A/RFC4/SPP1/TFF2/PIF1/PDK4/MFSD2A/RECQL4/SOX9/ADORA1/LPCAT1/HOMER1/COL2A1/EXO1/AURKB/GJB6/TFF1/LYZ/CIB2/TYRO3/OPRPN/VSIG1/BARD1/BLM/ZG16B/INAVA	32
BP	GO:0007077	mitotic nuclear envelope disassembly	4/705	12/18862	0.000753398	0.0198337	0.0179773	CCNB2/CCNB1/CDK1/PLK1	4
BP	GO:0060707	trophoblast giant cell differentiation	4/705	12/18862	0.000753398	0.0198337	0.0179773	E2F8/PLK4/LIF/MDFI	4
BP	GO:0016331	morphogenesis of embryonic epithelium	14/705	140/18862	0.000771703	0.0200861	0.018206	TGFB1/VANGL2/TEAD2/CTHRC1/SOX9/SOX4/FOLR1/TRIM71/STIL/SALL4/PDX1/PTK7/WNT6/TGFB2	14
BP	GO:0031023	microtubule organizing center organization	14/705	140/18862	0.000771703	0.0200861	0.018206	NEK2/XRCC2/SGO1/WDR62/CHEK1/KIF11/STIL/CDK1/PLK1/PLK4/NDC80/CCNF/PCLAF/FOXJ1	14
BP	GO:0001894	tissue homeostasis	21/705	260/18862	0.000803159	0.0207874	0.0188417	AKR1B1/SLC2A1/MUC13/TNFRSF11A/SPP1/TFF2/PDK4/MFSD2A/SOX9/LPCAT1/HOMER1/COL2A1/GJB6/TFF1/LYZ/CIB2/OPRPN/VSIG1/BARD1/ZG16B/INAVA	21
BP	GO:0072175	epithelial tube formation	13/705	125/18862	0.000814546	0.0209643	0.0190021	TGFB1/VANGL2/TEAD2/CTHRC1/SOX9/SOX4/FOLR1/TRIM71/STIL/SALL4/PTK7/WNT6/TGFB2	13
BP	GO:0030595	leukocyte chemotaxis	19/705	226/18862	0.00087	0.0222672	0.020183	DPEP1/PF4V1/SAA1/PLA2G7/TNFRSF11A/CXCL17/CCL20/CSF3R/S100A8/CCL26/CHGA/PLA2G1B/CXCL1/CXCL5/MDK/XCL1/FCER1G/S100A9/TGFB2	19
BP	GO:0001841	neural tube formation	11/705	96/18862	0.000904722	0.0230279	0.0208725	TGFB1/VANGL2/TEAD2/CTHRC1/SOX4/FOLR1/TRIM71/STIL/SALL4/PTK7/TGFB2	11
BP	GO:0072331	signal transduction by p53 class mediator	21/705	263/18862	0.000929852	0.0235375	0.0213344	CDC25C/SFN/NDRG1/RMI2/RFC4/CHEK1/FOXM1/SOX4/BATF/CCNB1/EXO1/TPX2/AURKB/E2F8/CDK1/PMAIP1/ARID3A/E2F2/BARD1/BLM/GTSE1	21
BP	GO:0001843	neural tube closure	10/705	82/18862	0.000942409	0.023725	0.0215044	TGFB1/VANGL2/TEAD2/CTHRC1/FOLR1/TRIM71/STIL/SALL4/PTK7/TGFB2	10
BP	GO:0023061	signal release	32/705	475/18862	0.00100955	0.025277	0.0229111	CHRNA4/INHA/OXTR/SLC2A1/NMB/TNFRSF11A/SPP1/SYT8/C1QTNF12/SV2A/SELENOM/EFNA5/ADORA1/CHGA/SOX4/ANO1/ADRA2C/PDX1/ADRA1A/KCNJ11/LIF/REN/ILDR1/ITPR3/IL11/PTGES/GCK/GPLD1/SSTR5/KCNB1/CRHBP/ADCY1	32
BP	GO:0031145	anaphase-promoting complex-dependent catabolic process	10/705	83/18862	0.00103637	0.0256697	0.023267	BUB1B/MAD2L1/CCNB1/AURKB/CDC20/CDK1/UBE2C/PLK1/UBE2S/PTTG1	10
BP	GO:0060606	tube closure	10/705	83/18862	0.00103637	0.0256697	0.023267	TGFB1/VANGL2/TEAD2/CTHRC1/FOLR1/TRIM71/STIL/SALL4/PTK7/TGFB2	10
BP	GO:0051984	positive regulation of chromosome segregation	4/705	13/18862	0.00105621	0.0258021	0.023387	CCNB1/AURKB/CDT1/CDC6	4
BP	GO:1904668	positive regulation of ubiquitin protein ligase activity	4/705	13/18862	0.00105621	0.0258021	0.023387	CDC20/UBE2C/PLK1/UBE2S	4
BP	GO:0006977	DNA damage response, signal transduction by p53 class mediator resulting in cell cycle arrest	8/705	56/18862	0.00106412	0.0258021	0.023387	CDC25C/SFN/SOX4/CCNB1/E2F8/CDK1/ARID3A/GTSE1	8
BP	GO:0060135	maternal process involved in female pregnancy	8/705	56/18862	0.00106412	0.0258021	0.023387	ESR1/AKR1B1/ITGA3/SPP1/STC2/RGS2/LIF/MMP7	8
BP	GO:0007098	centrosome cycle	13/705	129/18862	0.00109343	0.0263739	0.0239053	NEK2/XRCC2/SGO1/WDR62/CHEK1/KIF11/STIL/CDK1/PLK1/PLK4/NDC80/CCNF/PCLAF	13
BP	GO:0006766	vitamin metabolic process	13/705	130/18862	0.0011744	0.0281795	0.0255419	SLC2A1/CYP3A4/CYP26B1/TKTL1/PRSS3/TCN1/SLC52A3/RBP2/FOLR1/CYP26A1/ABCC1/VNN2/SLC52A2	13
BP	GO:0072431	signal transduction involved in mitotic G1 DNA damage checkpoint	8/705	57/18862	0.00119803	0.0284502	0.0257873	CDC25C/SFN/SOX4/CCNB1/E2F8/CDK1/ARID3A/GTSE1	8
BP	GO:1902400	intracellular signal transduction involved in G1 DNA damage checkpoint	8/705	57/18862	0.00119803	0.0284502	0.0257873	CDC25C/SFN/SOX4/CCNB1/E2F8/CDK1/ARID3A/GTSE1	8
BP	GO:0017144	drug metabolic process	7/705	45/18862	0.00130172	0.030754	0.0278754	DPEP1/CYP3A4/CYP2B6/CYP2A7/CYP2C8/CYP2A6/CYP2A13	7
BP	GO:0002791	regulation of peptide secretion	23/705	308/18862	0.00134295	0.0315663	0.0286117	TGFB1/SLC2A1/SAA1/C1QTNF12/KRT20/S100A8/EFNA5/ADORA1/CHGA/SOX4/ANO1/PLA2G1B/ADRA2C/PDX1/KCNJ11/ILDR1/ITPR3/GCK/GPLD1/SSTR5/KCNB1/CRHBP/TGFB2	23
BP	GO:0051952	regulation of amine transport	10/705	86/18862	0.00136521	0.0319266	0.0289383	CHRNA4/OXTR/SYT8/SV2A/ADORA1/CHGA/RGS2/ADRA2C/AVPR1A/KCNB1	10
BP	GO:1904666	regulation of ubiquitin protein ligase activity	5/705	23/18862	0.00138134	0.0321405	0.0291322	MAD2L1/CDC20/UBE2C/PLK1/UBE2S	5
BP	GO:0034728	nucleosome organization	16/705	183/18862	0.00144016	0.0332182	0.0301091	H2AX/CENPO/HJURP/CENPI/CENPA/CENPH/SOX9/OIP5/ASF1B/MCM2/HMGA1/CENPL/CENPK/CHAF1B/CENPM/CENPW	16
BP	GO:0042445	hormone metabolic process	18/705	218/18862	0.00144208	0.0332182	0.0301091	ESR1/AKR1B1/RDH16/CYP3A4/BACE2/SPP1/UGT2B11/CYP26B1/AKR1D1/CYP2C8/ADH1C/STC2/SELENOM/ADH4/CYP26A1/AKR1B15/REN/AKR1B10	18
BP	GO:0048146	positive regulation of fibroblast proliferation	7/705	46/18862	0.00148666	0.0338451	0.0306772	SPHK1/ESR1/CCNB1/PLA2G1B/S100A6/EREG/CDC6	7
BP	GO:0019369	arachidonic acid metabolic process	8/705	59/18862	0.00150602	0.0338451	0.0306772	PTGS1/CYP2B6/CYP2A7/CYP2C8/CYP4A22/CYP2A6/CYP2A13/PTGES	8
BP	GO:0033260	nuclear DNA replication	8/705	59/18862	0.00150602	0.0338451	0.0306772	RAD51/RFC4/MCM2/MCM4/MCM6/CDT1/CDC45/GINS1	8
BP	GO:1902402	signal transduction involved in mitotic DNA damage checkpoint	8/705	59/18862	0.00150602	0.0338451	0.0306772	CDC25C/SFN/SOX4/CCNB1/E2F8/CDK1/ARID3A/GTSE1	8
BP	GO:1902403	signal transduction involved in mitotic DNA integrity checkpoint	8/705	59/18862	0.00150602	0.0338451	0.0306772	CDC25C/SFN/SOX4/CCNB1/E2F8/CDK1/ARID3A/GTSE1	8
BP	GO:0045931	positive regulation of mitotic cell cycle	12/705	118/18862	0.00155004	0.0346652	0.0314205	SPHK1/CDC25C/CDC25A/CDCA5/CCNB1/CDK1/UBE2C/DTL/DLGAP5/CDT1/CDC6/STOX1	12
BP	GO:0014020	primary neural tube formation	10/705	88/18862	0.0016282	0.0362374	0.0328456	TGFB1/VANGL2/TEAD2/CTHRC1/FOLR1/TRIM71/STIL/SALL4/PTK7/TGFB2	10
BP	GO:0045143	homologous chromosome segregation	8/705	60/18862	0.0016819	0.0372526	0.0337658	P3H4/SGO1/MAEL/PLK1/TRIP13/SGO2/PTTG1/FANCD2	8
BP	GO:0015874	norepinephrine transport	5/705	24/18862	0.00169176	0.0372916	0.0338012	OXTR/SLC29A4/ADRA2C/SLC22A1/KCNB1	5
BP	GO:0043044	ATP-dependent chromatin remodeling	10/705	89/18862	0.0017743	0.0389247	0.0352814	CENPO/HJURP/CENPI/CENPA/CENPH/OIP5/CENPL/CENPK/CENPM/CENPW	10
BP	GO:0001701	in utero embryonic development	24/705	335/18862	0.00186359	0.0399622	0.0362217	CCNB2/C6/FKBP10/NEK2/XRCC2/GJB3/FBLL1/ASF1B/CCNB1/STIL/MYO18B/SALL4/E2F8/TTLL4/DBN1/PLK4/ARNT2/LIF/PHLDA2/GINS4/ASCL2/MDFI/TMEM100/GINS1	24
BP	GO:0030858	positive regulation of epithelial cell differentiation	8/705	61/18862	0.00187364	0.0399622	0.0362217	TRIM16/SFN/SOX9/ETV4/CD24/LIF/TMEM100/FOXJ1	8
BP	GO:0072413	signal transduction involved in mitotic cell cycle checkpoint	8/705	61/18862	0.00187364	0.0399622	0.0362217	CDC25C/SFN/SOX4/CCNB1/E2F8/CDK1/ARID3A/GTSE1	8
BP	GO:0007076	mitotic chromosome condensation	4/705	15/18862	0.00189966	0.0399622	0.0362217	NCAPH/CDCA5/NCAPG/NCAPD2	4
BP	GO:0030397	membrane disassembly	4/705	15/18862	0.00189966	0.0399622	0.0362217	CCNB2/CCNB1/CDK1/PLK1	4
BP	GO:0051081	nuclear envelope disassembly	4/705	15/18862	0.00189966	0.0399622	0.0362217	CCNB2/CCNB1/CDK1/PLK1	4
BP	GO:0090231	regulation of spindle checkpoint	4/705	15/18862	0.00189966	0.0399622	0.0362217	MAD2L1/CCNB1/NDC80/CDT1	4
BP	GO:0090266	regulation of mitotic cell cycle spindle assembly checkpoint	4/705	15/18862	0.00189966	0.0399622	0.0362217	MAD2L1/CCNB1/NDC80/CDT1	4
BP	GO:1903504	regulation of mitotic spindle checkpoint	4/705	15/18862	0.00189966	0.0399622	0.0362217	MAD2L1/CCNB1/NDC80/CDT1	4
BP	GO:0010862	positive regulation of pathway-restricted SMAD protein phosphorylation	7/705	48/18862	0.00191751	0.0399728	0.0362314	TTK/TGFB1/INHA/LEFTY1/GDF15/GDF10/TGFB2	7
BP	GO:0051293	establishment of spindle localization	7/705	48/18862	0.00191751	0.0399728	0.0362314	SAPCD2/CENPA/MAD2L1/MISP/PLK1/GPSM2/NDC80	7
BP	GO:1905039	carboxylic acid transmembrane transport	14/705	154/18862	0.00193761	0.0402097	0.0364461	SLC2A1/THRSP/SLC7A11/SLC1A5/SLC1A7/SLC38A1/SLC27A5/RGS2/FOLR1/ABCC1/SLC13A2/SLC6A19/SLC16A3/SLC7A10	14
BP	GO:0006007	glucose catabolic process	6/705	36/18862	0.00199405	0.0410115	0.0371729	PKM/TKTL1/ENO2/PFKP/HK2/GCK	6
BP	GO:0031572	G2 DNA damage checkpoint	6/705	36/18862	0.00199405	0.0410115	0.0371729	CLSPN/CHEK1/CDK1/PLK1/DTL/BLM	6
BP	GO:0007062	sister chromatid cohesion	8/705	62/18862	0.00208219	0.0420731	0.0381351	BUB1/CDCA5/BUB1B/SGO1/CDC20/PLK1/DSCC1/SGO2	8
BP	GO:0031571	mitotic G1 DNA damage checkpoint	8/705	62/18862	0.00208219	0.0420731	0.0381351	CDC25C/SFN/SOX4/CCNB1/E2F8/CDK1/ARID3A/GTSE1	8
BP	GO:0046365	monosaccharide catabolic process	8/705	62/18862	0.00208219	0.0420731	0.0381351	PKM/TKTL1/FUT2/ENO2/PFKP/DHDH/HK2/GCK	8
BP	GO:0060393	regulation of pathway-restricted SMAD protein phosphorylation	8/705	62/18862	0.00208219	0.0420731	0.0381351	TTK/TGFB1/INHA/DKK1/LEFTY1/GDF15/GDF10/TGFB2	8
BP	GO:0034502	protein localization to chromosome	10/705	91/18862	0.00209827	0.0422128	0.0382617	TTK/ESR1/CDCA5/BUB1B/CENPA/AURKB/CDK1/PLK1/NDC80/CDT1	10
BP	GO:1901989	positive regulation of cell cycle phase transition	11/705	107/18862	0.00219843	0.0440356	0.0399139	CDC25C/CDC25A/CDCA5/CCNB1/CDK1/UBE2C/DTL/DLGAP5/CDT1/CDC6/STOX1	11
BP	GO:0006338	chromatin remodeling	17/705	209/18862	0.00226172	0.0451072	0.0408852	BEND3/ESR1/CENPO/HJURP/FOXP3/CENPI/HELLS/CENPA/CDKN2A/CENPH/SOX9/OIP5/HMGA1/CENPL/CENPK/CENPM/CENPW	17
BP	GO:0035148	tube formation	13/705	140/18862	0.00229605	0.045258	0.0410219	TGFB1/VANGL2/TEAD2/CTHRC1/SOX9/SOX4/FOLR1/TRIM71/STIL/SALL4/PTK7/WNT6/TGFB2	13
BP	GO:0044818	mitotic G2/M transition checkpoint	6/705	37/18862	0.00230596	0.045258	0.0410219	CLSPN/ORC1/CHEK1/CDK1/CDC6/BLM	6
BP	GO:0044783	G1 DNA damage checkpoint	8/705	63/18862	0.00230858	0.045258	0.0410219	CDC25C/SFN/SOX4/CCNB1/E2F8/CDK1/ARID3A/GTSE1	8
BP	GO:0044819	mitotic G1/S transition checkpoint	8/705	63/18862	0.00230858	0.045258	0.0410219	CDC25C/SFN/SOX4/CCNB1/E2F8/CDK1/ARID3A/GTSE1	8
BP	GO:0001523	retinoid metabolic process	11/705	108/18862	0.00236722	0.0462109	0.0418856	AKR1B1/RDH16/CYP3A4/CYP26B1/CYP2C8/ADH1C/RBP2/ADH4/CYP26A1/AKR1B15/AKR1B10	11
BP	GO:0046942	carboxylic acid transport	21/705	284/18862	0.00239789	0.0466122	0.0422494	SLC6A8/SLC10A1/SLC26A9/SLC7A11/NMB/TNFRSF11A/SLC1A5/SLC1A7/SLC38A1/SV2A/SLC27A5/ADORA1/RGS2/FOLR1/PLA2G1B/ABCC1/SLC13A2/PTGES/AVPR1A/SLC16A3/SLC7A10	21
BP	GO:0007096	regulation of exit from mitosis	4/705	16/18862	0.00245861	0.0470555	0.0426511	CDCA5/KNTC1/UBE2C/ANLN	4
BP	GO:0030033	microvillus assembly	4/705	16/18862	0.00245861	0.0470555	0.0426511	KLF5/MYO1A/RAP1GAP/STK26	4
BP	GO:0048385	regulation of retinoic acid receptor signaling pathway	4/705	16/18862	0.00245861	0.0470555	0.0426511	TRIM16/CYP26B1/PRAME/CYP26A1	4
BP	GO:0006706	steroid catabolic process	5/705	26/18862	0.00246155	0.0470555	0.0426511	CYP3A4/SPP1/AKR1D1/HSD11B1/MT3	5
BP	GO:0098657	import into cell	18/705	230/18862	0.00260165	0.0492449	0.0446357	WNK2/SLC2A1/FAM155B/SLC7A11/CACNG4/SLC1A5/SLC1A7/SLC38A1/SLC29A4/SLC27A5/RGS2/FOLR1/DNM1/KCNJ11/KCNH2/SLC39A4/SLC22A1/FXYD2	18
BP	GO:0019730	antimicrobial humoral response	13/705	142/18862	0.00260208	0.0492449	0.0446357	BPIFB2/DMBT1/PF4V1/PI3/PRSS3/S100A8/CHGA/PLA2G1B/CXCL1/CXCL5/LYZ/S100A9/PRSS2	13
BP	GO:2000241	regulation of reproductive process	14/705	159/18862	0.00260815	0.0492449	0.0446357	CDC25C/TTK/ESR1/SPINK1/OXTR/CDC25A/PAEP/SOX9/CDC20/LIF/PHLDA2/TPPP2/LHFPL2/TRIP13	14
BP	GO:0032506	cytokinetic process	6/705	38/18862	0.00265323	0.0498915	0.0452217	ECT2/AURKB/KIF20A/RACGAP1/CEP55/ANLN	6
BP	GO:0015837	amine transport	10/705	94/18862	0.00267191	0.0500386	0.0453551	CHRNA4/OXTR/SYT8/SV2A/ADORA1/CHGA/RGS2/ADRA2C/AVPR1A/KCNB1	10
BP	GO:0002478	antigen processing and presentation of exogenous peptide antigen	15/705	177/18862	0.0027074	0.0504979	0.0457713	KIF18A/CTSE/KIF11/KIF23/KIF4A/FCGR1A/CTSV/RACGAP1/KIF15/CD207/CENPE/FCER1G/AP1M2/KIF3C/KIF2C	15
BP	GO:0019318	hexose metabolic process	19/705	250/18862	0.00279074	0.0518425	0.0469901	AKR1B1/PKM/PDK4/TKTL1/C1QTNF12/PFKFB4/FUT2/ENO2/GCGR/PFKP/PDX1/KCNJ11/PMAIP1/PHLDA2/HK2/G6PD/GCK/GPLD1/SDS	19
BP	GO:0060389	pathway-restricted SMAD protein phosphorylation	8/705	65/18862	0.00281897	0.0521566	0.0472748	TTK/TGFB1/INHA/DKK1/LEFTY1/GDF15/GDF10/TGFB2	8
BP	GO:0044262	cellular carbohydrate metabolic process	21/705	288/18862	0.00283104	0.0521704	0.0472873	MIOX/AKR1B1/MOGAT2/SLC2A1/P2RY6/MTMR7/B3GNT7/PDK4/C1QTNF12/PFKFB4/GCGR/GBA3/B3GALNT1/PMAIP1/TREH/PHLDA2/HK2/GYS2/GCK/GPLD1/B3GNT3	21
BP	GO:0006735	NADH regeneration	5/705	27/18862	0.00292937	0.0533422	0.0483495	PKM/ENO2/PFKP/HK2/GCK	5
BP	GO:0061621	canonical glycolysis	5/705	27/18862	0.00292937	0.0533422	0.0483495	PKM/ENO2/PFKP/HK2/GCK	5
BP	GO:0061718	glucose catabolic process to pyruvate	5/705	27/18862	0.00292937	0.0533422	0.0483495	PKM/ENO2/PFKP/HK2/GCK	5
BP	GO:0032147	activation of protein kinase activity	23/705	328/18862	0.00300233	0.0544556	0.0493587	PROK1/IL18/CLSPN/SAA1/EPO/CXCL17/IQGAP3/EFNA5/ADORA1/ECT2/PLA2G1B/ADRA2C/TPX2/MT3/DUSP9/KIF14/CDK1/GDF15/BIRC7/PBK/INAVA/ADCY1/TGFB2	23
BP	GO:0045933	positive regulation of muscle contraction	6/705	39/18862	0.00303826	0.0548912	0.0497534	SPHK1/OXTR/ITGA2/CHGA/RGS2/ADRA1A	6
BP	GO:0030903	notochord development	4/705	17/18862	0.00312096	0.0555146	0.0503185	TEAD2/SOX9/COL2A1/STIL	4
BP	GO:0051782	negative regulation of cell division	4/705	17/18862	0.00312096	0.0555146	0.0503185	ORC6/AURKB/E2F8/BLM	4
BP	GO:0060749	mammary gland alveolus development	4/705	17/18862	0.00312096	0.0555146	0.0503185	ESR1/HOXA5/TNFRSF11A/SOCS2	4
BP	GO:0061377	mammary gland lobule development	4/705	17/18862	0.00312096	0.0555146	0.0503185	ESR1/HOXA5/TNFRSF11A/SOCS2	4
BP	GO:0007050	cell cycle arrest	18/705	235/18862	0.00327493	0.0580292	0.0525978	CDC25C/SFN/TGFB1/INHA/CDKN1C/CDKN2A/FOXM1/SOX4/CCNB1/MLF1/E2F8/CDK1/ARID3A/PRR11/CDKN3/BARD1/GTSE1/TGFB2	18
BP	GO:0051656	establishment of organelle localization	28/705	431/18862	0.00339589	0.059942	0.0543314	KIF18A/SAPCD2/AREG/CDCA5/CENPA/MAD2L1/MYO1A/CHGA/PSRC1/CCNB1/FOLR1/AURKB/CDCA8/KIF14/DNM1/MISP/PLK1/GPSM2/NDC80/CENPE/DLGAP5/NUF2/AP1M2/CDT1/KIFC1/KIF3C/KIF2C/CENPF	28
BP	GO:0010458	exit from mitosis	5/705	28/18862	0.00345813	0.0604408	0.0547836	CDCA5/KNTC1/UBE2C/UBE2S/ANLN	5
BP	GO:0061620	glycolytic process through glucose-6-phosphate	5/705	28/18862	0.00345813	0.0604408	0.0547836	PKM/ENO2/PFKP/HK2/GCK	5
BP	GO:0071634	regulation of transforming growth factor beta production	6/705	40/18862	0.00346351	0.0604408	0.0547836	FOXP3/LAPTM4B/XCL1/CD24/FERMT1/TGFB2	6
BP	GO:0010038	response to metal ion	24/705	352/18862	0.00352883	0.0613483	0.0556062	DPEP1/NDRG1/SLC30A3/TNNC1/NQO1/SYT8/S100A8/MMP9/ECT2/HOMER1/CCNB1/TAT/RASAL1/PDX1/MT3/TFF1/FABP4/G6PD/ITPR3/PTGES/GPLD1/CRHBP/SLC25A24/ADCY1	24
BP	GO:0016101	diterpenoid metabolic process	11/705	114/18862	0.00361332	0.0625811	0.0567236	AKR1B1/RDH16/CYP3A4/CYP26B1/CYP2C8/ADH1C/RBP2/ADH4/CYP26A1/AKR1B15/AKR1B10	11
BP	GO:0051937	catecholamine transport	8/705	68/18862	0.00374471	0.0644165	0.0583872	CHRNA4/OXTR/SYT8/SLC29A4/CHGA/ADRA2C/SLC22A1/KCNB1	8
BP	GO:0051047	positive regulation of secretion	21/705	295/18862	0.00374726	0.0644165	0.0583872	TGFB1/INHA/OXTR/NMB/TNFRSF11A/SPP1/C1QTNF12/S100A8/ADORA1/SOX4/ANO1/PLA2G1B/PDX1/CD177/ILDR1/PTGES/AVPR1A/GCK/GPLD1/KCNB1/TGFB2	21
BP	GO:0048469	cell maturation	14/705	166/18862	0.0038572	0.065938	0.0597662	SPINK1/AKR1B1/GLDN/HOXA5/EPO/PAEP/CCNB1/KIF14/EREG/REN/G6PD/RHEX/TRIP13/CABYR	14
BP	GO:0033559	unsaturated fatty acid metabolic process	11/705	115/18862	0.00386439	0.065938	0.0597662	PTGS1/CYP2B6/GSTM1/CYP2A7/CYP2C8/ELOVL7/CYP4A22/CYP2A6/CYP2A13/PTGES/AVPR1A	11
BP	GO:0051180	vitamin transport	6/705	41/18862	0.00393146	0.0668348	0.0605791	SLC2A1/TCN1/SLC52A3/FOLR1/ABCC1/SLC52A2	6
BP	GO:0061615	glycolytic process through fructose-6-phosphate	5/705	29/18862	0.00405209	0.0686323	0.0622084	PKM/ENO2/PFKP/HK2/GCK	5
BP	GO:0006767	water-soluble vitamin metabolic process	9/705	84/18862	0.0040911	0.0690392	0.0625772	SLC2A1/TKTL1/PRSS3/TCN1/SLC52A3/FOLR1/ABCC1/VNN2/SLC52A2	9
BP	GO:0019884	antigen processing and presentation of exogenous antigen	15/705	185/18862	0.00411177	0.0691347	0.0626637	KIF18A/CTSE/KIF11/KIF23/KIF4A/FCGR1A/CTSV/RACGAP1/KIF15/CD207/CENPE/FCER1G/AP1M2/KIF3C/KIF2C	15
BP	GO:0015908	fatty acid transport	13/705	150/18862	0.0041779	0.0699912	0.0634401	SLC2A1/THRSP/SLC7A11/NMB/TNFRSF11A/SLC1A7/MFSD2A/SLC27A5/ADORA1/PLA2G1B/FABP4/PTGES/AVPR1A	13
BP	GO:0051051	negative regulation of transport	28/705	438/18862	0.00423736	0.0707301	0.0641099	SPINK1/WNK2/INHA/OXTR/PACSIN1/NMB/EPO/TFF2/ANKRD13B/WDR54/ADORA1/CHGA/MMP9/RGS2/ANO9/ADRA2C/KCNE5/KCNJ11/KCNH2/GPR35/LIF/KEL/IL11/SERPINE2/BARD1/KCNB1/CRHBP/FERMT1	28
BP	GO:0071604	transforming growth factor beta production	6/705	42/18862	0.00444461	0.0739217	0.0670027	FOXP3/LAPTM4B/XCL1/CD24/FERMT1/TGFB2	6
BP	GO:0016042	lipid catabolic process	23/705	340/18862	0.00465576	0.0771487	0.0699276	SPHK1/CYP3A4/PLBD1/PLA2G7/SPP1/CYP26B1/AKR1D1/PAFAH1B3/MFSD2A/ADORA1/HSD11B1/HAO2/PLA2G1B/GBA3/CYP26A1/MT3/FABP6/LIPH/FABP4/GDPD3/AKR1B10/GPLD1/SMPDL3B	23
BP	GO:0019320	hexose catabolic process	7/705	56/18862	0.00467213	0.0771487	0.0699276	PKM/TKTL1/FUT2/ENO2/PFKP/HK2/GCK	7
BP	GO:0002544	chronic inflammatory response	4/705	19/18862	0.00479001	0.0782537	0.0709293	FOXP3/S100A8/S100A9/PTGES	4
BP	GO:0006271	DNA strand elongation involved in DNA replication	4/705	19/18862	0.00479001	0.0782537	0.0709293	RFC4/MCM4/GINS4/GINS1	4
BP	GO:0007620	copulation	4/705	19/18862	0.00479001	0.0782537	0.0709293	OXTR/PI3/SERPINE2/AVPR1A	4
BP	GO:0006734	NADH metabolic process	6/705	43/18862	0.00500547	0.0814848	0.0738579	PKM/NQO1/ENO2/PFKP/HK2/GCK	6
BP	GO:0008300	isoprenoid catabolic process	3/705	10/18862	0.00512414	0.0824879	0.0747672	CYP26B1/CYP26A1/AKR1B10	3
BP	GO:0033314	mitotic DNA replication checkpoint	3/705	10/18862	0.00512414	0.0824879	0.0747672	CLSPN/ORC1/CDC6	3
BP	GO:0150172	regulation of phosphatidylcholine metabolic process	3/705	10/18862	0.00512414	0.0824879	0.0747672	MFSD2A/LPCAT1/RAB38	3
BP	GO:0036297	interstrand cross-link repair	7/705	57/18862	0.0051585	0.0824879	0.0747672	RAD51/HROB/FANCI/NEIL3/UBE2T/EME1/FANCD2	7
BP	GO:0006890	retrograde vesicle-mediated transport, Golgi to endoplasmic reticulum	9/705	87/18862	0.0051659	0.0824879	0.0747672	KIF18A/KIF11/KIF23/KIF4A/RACGAP1/KIF15/CENPE/KIF3C/KIF2C	9
BP	GO:0032526	response to retinoic acid	10/705	103/18862	0.00517452	0.0824879	0.0747672	TRIM16/TEAD2/CYP26B1/GJB3/SOX9/CYP26A1/TESC/PTK7/WNT6/PTGES	10
BP	GO:0030010	establishment of cell polarity	12/705	137/18862	0.00533305	0.0844814	0.0765741	SAPCD2/CENPA/MAD2L1/CYP26B1/MISP/PLK1/GPSM2/PTK7/NDC80/SH3BP1/FOXJ1/FERMT1	12
BP	GO:0001676	long-chain fatty acid metabolic process	11/705	120/18862	0.00533625	0.0844814	0.0765741	PTGS1/CYP3A4/CYP2B6/GSTM1/CYP2A7/CYP2C8/SLC27A5/CYP4A22/CYP2A6/CYP2A13/PTGES	11
BP	GO:0090276	regulation of peptide hormone secretion	16/705	209/18862	0.0054078	0.085321	0.077335	SLC2A1/C1QTNF12/EFNA5/CHGA/SOX4/ANO1/ADRA2C/PDX1/KCNJ11/ILDR1/ITPR3/GCK/GPLD1/SSTR5/KCNB1/CRHBP	16
BP	GO:0003338	metanephros morphogenesis	5/705	31/18862	0.00545247	0.0857322	0.0777077	FRAS1/SIX2/SOX9/LIF/FOXJ1	5
BP	GO:0060993	kidney morphogenesis	9/705	88/18862	0.00556892	0.0872654	0.0790975	GCNT3/FRAS1/SIX2/SOX9/SOX4/LIF/GCNT1/WNT6/FOXJ1	9
BP	GO:0007019	microtubule depolymerization	6/705	44/18862	0.00561655	0.0877134	0.0795036	KIF18A/KIF18B/TRIM54/TPX2/STMN1/KIF2C	6
BP	GO:0006006	glucose metabolic process	16/705	210/18862	0.00565769	0.0880573	0.0798152	PKM/PDK4/TKTL1/C1QTNF12/ENO2/GCGR/PFKP/PDX1/KCNJ11/PMAIP1/PHLDA2/HK2/G6PD/GCK/GPLD1/SDS	16
BP	GO:0060326	cell chemotaxis	21/705	306/18862	0.00567875	0.0880876	0.0798427	DPEP1/PF4V1/SAA1/PLA2G7/TPBG/TNFRSF11A/CXCL17/CCL20/CSF3R/S100A8/CCL26/CHGA/PLA2G1B/CXCL1/CXCL5/ABCC1/MDK/XCL1/FCER1G/S100A9/TGFB2	21
BP	GO:0051146	striated muscle cell differentiation	19/705	269/18862	0.00614171	0.0949492	0.0860621	TGFB1/TNNT1/DKK1/FHOD3/CYP26B1/MAMSTR/KLF5/FLNC/HOMER1/RGS2/CCNB1/MYO18B/ADRA1A/OBSCN/GDF15/G6PD/KEL/AVPR1A/POPDC3	19
BP	GO:0006940	regulation of smooth muscle contraction	7/705	59/18862	0.00624405	0.0962086	0.0872035	SPHK1/OXTR/ITGA2/ADORA1/RGS2/ADRA2C/ADRA1A	7
BP	GO:0031667	response to nutrient levels	28/705	451/18862	0.00626803	0.096256	0.0872466	SLC2A1/ITGA2/SLC10A1/PKM/NQO1/SPP1/EPO/SSTR2/CYP26B1/PDK4/MFSD2A/STC2/KRT20/FOLR1/GCGR/ALDH3A1/PDX1/CYP26A1/MT3/PMAIP1/SLC39A4/GDF15/SLC6A19/G6PD/STK26/KCNB1/CYP8B1/MMP7	28
BP	GO:0048002	antigen processing and presentation of peptide antigen	15/705	194/18862	0.00634969	0.0969319	0.0878592	KIF18A/CTSE/KIF11/KIF23/KIF4A/FCGR1A/CTSV/RACGAP1/KIF15/CD207/CENPE/FCER1G/AP1M2/KIF3C/KIF2C	15
BP	GO:0008202	steroid metabolic process	22/705	329/18862	0.00635412	0.0969319	0.0878592	ESR1/AKR1B1/NR0B1/RDH16/CYP3A4/CYP2B6/SEC14L2/SPP1/UGT2B11/CYP26B1/AKR1D1/CYP2C8/SLC27A5/CYP3A43/HSD11B1/CYP26A1/MT3/CYP2A6/SOAT2/AKR1B15/G6PD/CYP8B1	22
BP	GO:0044282	small molecule catabolic process	27/705	431/18862	0.00640648	0.0974082	0.0882909	MIOX/UPP2/MTMR7/PKM/BCAT1/CYP26B1/AKR1D1/TKTL1/FUT2/MFSD2A/ENTPD2/IL4I1/ADH4/ENO2/HAO2/TAT/PFKP/CYP26A1/MT3/ASRGL1/DHDH/RENBP/HK2/UROC1/AKR1B10/GCK/SDS	27
BP	GO:0071214	cellular response to abiotic stimulus	22/705	330/18862	0.00657676	0.0993414	0.0900432	MAPK13/H2AX/AKR1B1/RAD51/SLC2A1/ITGA2/CDC25A/MMP1/BMF/EPO/CHEK1/SOX9/NOX1/MMP9/ECT2/AURKB/AQP10/AVPR1A/GPLD1/BLM/PBK/MMP7	22
BP	GO:0104004	cellular response to environmental stimulus	22/705	330/18862	0.00657676	0.0993414	0.0900432	MAPK13/H2AX/AKR1B1/RAD51/SLC2A1/ITGA2/CDC25A/MMP1/BMF/EPO/CHEK1/SOX9/NOX1/MMP9/ECT2/AURKB/AQP10/AVPR1A/GPLD1/BLM/PBK/MMP7	22
BP	GO:0015850	organic hydroxy compound transport	19/705	271/18862	0.00663316	0.0995406	0.0902237	CHRNA4/OXTR/SLC5A11/SLC10A1/SPP1/SYT8/SLC29A4/SLC27A5/SELENOM/CHGA/ADRA2C/AQP10/OSBP2/SOAT2/REN/SLC22A1/KCNB1/CYP8B1/SLC16A3	19
BP	GO:1903532	positive regulation of secretion by cell	19/705	271/18862	0.00663316	0.0995406	0.0902237	TGFB1/INHA/OXTR/NMB/TNFRSF11A/SPP1/C1QTNF12/SOX4/ANO1/PLA2G1B/PDX1/CD177/ILDR1/PTGES/AVPR1A/GCK/GPLD1/KCNB1/TGFB2	19
BP	GO:0006721	terpenoid metabolic process	11/705	124/18862	0.00680613	0.100848	0.0914088	AKR1B1/RDH16/CYP3A4/CYP26B1/CYP2C8/ADH1C/RBP2/ADH4/CYP26A1/AKR1B15/AKR1B10	11
BP	GO:0006558	L-phenylalanine metabolic process	3/705	11/18862	0.00685163	0.100848	0.0914088	IL4I1/TAT/ASRGL1	3
BP	GO:0006559	L-phenylalanine catabolic process	3/705	11/18862	0.00685163	0.100848	0.0914088	IL4I1/TAT/ASRGL1	3
BP	GO:0060174	limb bud formation	3/705	11/18862	0.00685163	0.100848	0.0914088	SOX9/SOX4/COL2A1	3
BP	GO:1902221	erythrose 4-phosphate/phosphoenolpyruvate family amino acid metabolic process	3/705	11/18862	0.00685163	0.100848	0.0914088	IL4I1/TAT/ASRGL1	3
BP	GO:1902222	erythrose 4-phosphate/phosphoenolpyruvate family amino acid catabolic process	3/705	11/18862	0.00685163	0.100848	0.0914088	IL4I1/TAT/ASRGL1	3
BP	GO:0060479	lung cell differentiation	4/705	21/18862	0.00697155	0.101639	0.0921257	HOXA5/SOX9/SPDEF/FOXJ1	4
BP	GO:0060487	lung epithelial cell differentiation	4/705	21/18862	0.00697155	0.101639	0.0921257	HOXA5/SOX9/SPDEF/FOXJ1	4
BP	GO:1902307	positive regulation of sodium ion transmembrane transport	4/705	21/18862	0.00697155	0.101639	0.0921257	WNK2/FXYD1/TESC/FXYD2	4
BP	GO:0030261	chromosome condensation	6/705	46/18862	0.00699943	0.101724	0.0922024	NCAPH/CDCA5/TOP2A/CCNB1/NCAPG/NCAPD2	6
BP	GO:0030198	extracellular matrix organization	25/705	393/18862	0.00706265	0.10232	0.0927426	TGFB1/FKBP10/ITGA2/MMP1/ITGA3/P3H4/COL9A2/SPP1/COL11A1/MATN3/ANGPTL7/IBSP/SOX9/NOX1/MMP9/COL2A1/FBLN1/MMP10/CTSV/CREB3L1/PRSS2/MELTF/FERMT1/TGFB2/MMP7	25
BP	GO:0050796	regulation of insulin secretion	14/705	178/18862	0.0071002	0.102541	0.0929433	SLC2A1/C1QTNF12/EFNA5/CHGA/SOX4/ANO1/ADRA2C/PDX1/KCNJ11/ITPR3/GCK/GPLD1/SSTR5/KCNB1	14
BP	GO:0042573	retinoic acid metabolic process	5/705	33/18862	0.00716369	0.103135	0.0934814	CYP3A4/CYP26B1/CYP2C8/ADH1C/CYP26A1	5
BP	GO:0032355	response to estradiol	11/705	125/18862	0.0072189	0.103606	0.0939084	ESR1/KIF18A/TGFB1/OXTR/ITGA2/NQO1/SSTR2/KCNJ11/ARNT2/SOCS2/CRHBP	11
BP	GO:0009991	response to extracellular stimulus	29/705	477/18862	0.00724524	0.103661	0.0939583	SLC2A1/ITGA2/SLC10A1/PKM/NQO1/SPP1/EPO/SSTR2/CYP26B1/PDK4/MFSD2A/STC2/KRT20/FOLR1/GCGR/ALDH3A1/PDX1/CYP26A1/MT3/PMAIP1/SLC39A4/GDF15/SLC6A19/G6PD/AVPR1A/STK26/KCNB1/CYP8B1/MMP7	29
BP	GO:0043062	extracellular structure organization	25/705	394/18862	0.00728393	0.103892	0.0941677	TGFB1/FKBP10/ITGA2/MMP1/ITGA3/P3H4/COL9A2/SPP1/COL11A1/MATN3/ANGPTL7/IBSP/SOX9/NOX1/MMP9/COL2A1/FBLN1/MMP10/CTSV/CREB3L1/PRSS2/MELTF/FERMT1/TGFB2/MMP7	25
BP	GO:0016266	O-glycan processing	7/705	61/18862	0.00749125	0.106519	0.096549	GCNT3/MUC13/B3GNT7/ST6GALNAC4/MUC5B/GCNT1/B3GNT3	7
BP	GO:0045229	external encapsulating structure organization	25/705	396/18862	0.00774361	0.109769	0.0994945	TGFB1/FKBP10/ITGA2/MMP1/ITGA3/P3H4/COL9A2/SPP1/COL11A1/MATN3/ANGPTL7/IBSP/SOX9/NOX1/MMP9/COL2A1/FBLN1/MMP10/CTSV/CREB3L1/PRSS2/MELTF/FERMT1/TGFB2/MMP7	25
BP	GO:0051445	regulation of meiotic cell cycle	6/705	47/18862	0.00777621	0.109893	0.0996068	CDC25C/TTK/CDC25A/CDC20/LIF/TRIP13	6
BP	GO:0071695	anatomical structure maturation	16/705	218/18862	0.00801194	0.112878	0.102312	SPINK1/AKR1B1/GLDN/HOXA5/EPO/PAEP/CCNB1/KIF14/EREG/REN/G6PD/RHEX/TRIP13/CABYR/FERMT1/TGFB2	16
BP	GO:1904031	positive regulation of cyclin-dependent protein kinase activity	5/705	34/18862	0.00814592	0.114415	0.103706	CKS2/PSRC1/CCNB1/CDC6/STOX1	5
BP	GO:0042698	ovulation cycle	7/705	62/18862	0.00817967	0.11454	0.103819	ESR1/OXTR/MDK/EREG/TYRO3/TGFB2/MMP7	7
BP	GO:0045932	negative regulation of muscle contraction	4/705	22/18862	0.008273	0.11543	0.104626	TNNT1/ADORA1/RGS2/ADRA2C	4
BP	GO:0021915	neural tube development	12/705	145/18862	0.0082933	0.11543	0.104626	TGFB1/VANGL2/SALL2/TEAD2/CTHRC1/SOX4/FOLR1/TRIM71/STIL/SALL4/PTK7/TGFB2	12
BP	GO:0034308	primary alcohol metabolic process	9/705	94/18862	0.00852023	0.118231	0.107165	AKR1B1/RDH16/CYP3A4/CYP2C8/ADH1C/ADH4/AKR1B15/GDPD3/AKR1B10	9
BP	GO:0043616	keratinocyte proliferation	6/705	48/18862	0.00861316	0.119162	0.108008	SFN/AREG/EPPK1/MDK/EREG/FERMT1	6
BP	GO:0003084	positive regulation of systemic arterial blood pressure	3/705	12/18862	0.00888437	0.120383	0.109115	ADORA1/ADRA1A/AVPR1A	3
BP	GO:0007320	insemination	3/705	12/18862	0.00888437	0.120383	0.109115	OXTR/SERPINE2/AVPR1A	3
BP	GO:0030311	poly-N-acetyllactosamine biosynthetic process	3/705	12/18862	0.00888437	0.120383	0.109115	B3GNT7/B3GALNT1/B3GNT3	3
BP	GO:0035672	oligopeptide transmembrane transport	3/705	12/18862	0.00888437	0.120383	0.109115	SLC7A11/CDH17/ABCC1	3
BP	GO:0044849	estrous cycle	3/705	12/18862	0.00888437	0.120383	0.109115	OXTR/MDK/MMP7	3
BP	GO:0045989	positive regulation of striated muscle contraction	3/705	12/18862	0.00888437	0.120383	0.109115	CHGA/RGS2/ADRA1A	3
BP	GO:0110096	cellular response to aldehyde	3/705	12/18862	0.00888437	0.120383	0.109115	AKR1B1/ADH4/AKR1B10	3
BP	GO:0050708	regulation of protein secretion	19/705	279/18862	0.00892922	0.120554	0.10927	TGFB1/SLC2A1/SAA1/C1QTNF12/KRT20/EFNA5/CHGA/SOX4/ANO1/PLA2G1B/ADRA2C/PDX1/KCNJ11/ITPR3/GCK/GPLD1/SSTR5/KCNB1/TGFB2	19
BP	GO:0051056	regulation of small GTPase mediated signal transduction	21/705	319/18862	0.00894929	0.120554	0.10927	ITGA3/ARFGEF3/EPO/ARHGAP39/EPS8L3/FOXM1/ECT2/SQSTM1/RASAL1/RAP1GAP2/ADRA1A/RAP1GAP/KIF14/OBSCN/STMN1/RACGAP1/GPR35/DEPDC1B/SH3BP1/ARHGAP11A/TGFB2	21
BP	GO:0007584	response to nutrient	13/705	165/18862	0.00915339	0.122944	0.111436	ITGA2/PKM/NQO1/SPP1/EPO/CYP26B1/STC2/FOLR1/GCGR/ALDH3A1/PDX1/CYP26A1/SLC6A19	13
BP	GO:0000083	regulation of transcription involved in G1/S transition of mitotic cell cycle	5/705	35/18862	0.00921772	0.12309	0.111569	ORC1/RRM2/CDT1/CDC6/CDC45	5
BP	GO:0060236	regulation of mitotic spindle organization	5/705	35/18862	0.00921772	0.12309	0.111569	TACC3/PSRC1/TPX2/PLK1/GPSM2	5
BP	GO:0015844	monoamine transport	8/705	79/18862	0.00925525	0.123234	0.111699	CHRNA4/OXTR/SYT8/SLC29A4/CHGA/ADRA2C/SLC22A1/KCNB1	8
BP	GO:0071300	cellular response to retinoic acid	7/705	64/18862	0.00969458	0.128712	0.116664	TEAD2/CYP26B1/GJB3/SOX9/TESC/PTK7/WNT6	7
BP	GO:0060706	cell differentiation involved in embryonic placenta development	4/705	23/18862	0.00972388	0.12873	0.116681	E2F8/PLK4/LIF/MDFI	4
BP	GO:0071392	cellular response to estradiol stimulus	5/705	36/18862	0.0103828	0.136709	0.123913	ESR1/KIF18A/ITGA2/SSTR2/CRHBP	5
BP	GO:0031109	microtubule polymerization or depolymerization	10/705	114/18862	0.010386	0.136709	0.123913	KIF18A/KIF18B/TRIM54/PSRC1/TPX2/STMN1/SKA3/TPPP2/KIF2C/SKA1	10
BP	GO:0022617	extracellular matrix disassembly	8/705	81/18862	0.0106976	0.140011	0.126906	TGFB1/MMP1/MMP9/MMP10/CTSV/PRSS2/MELTF/MMP7	8
BP	GO:0140353	lipid export from cell	8/705	81/18862	0.0106976	0.140011	0.126906	TNFRSF11A/SPP1/SLC1A7/SELENOM/ADORA1/REN/PTGES/AVPR1A	8
BP	GO:0001833	inner cell mass cell proliferation	3/705	13/18862	0.0112328	0.143641	0.130197	SALL4/GINS4/GINS1	3
BP	GO:0006857	oligopeptide transport	3/705	13/18862	0.0112328	0.143641	0.130197	SLC7A11/CDH17/ABCC1	3
BP	GO:0030309	poly-N-acetyllactosamine metabolic process	3/705	13/18862	0.0112328	0.143641	0.130197	B3GNT7/B3GALNT1/B3GNT3	3
BP	GO:0032530	regulation of microvillus organization	3/705	13/18862	0.0112328	0.143641	0.130197	KLF5/VIL1/RAP1GAP	3
BP	GO:0042762	regulation of sulfur metabolic process	3/705	13/18862	0.0112328	0.143641	0.130197	SLC7A11/PDK4/PDP1	3
BP	GO:0045741	positive regulation of epidermal growth factor-activated receptor activity	3/705	13/18862	0.0112328	0.143641	0.130197	AREG/ADORA1/EREG	3
BP	GO:0060576	intestinal epithelial cell development	3/705	13/18862	0.0112328	0.143641	0.130197	HOXA5/KLF5/SPDEF	3
BP	GO:2001256	regulation of store-operated calcium entry	3/705	13/18862	0.0112328	0.143641	0.130197	SPINK1/HOMER1/HOMER3	3
BP	GO:0002793	positive regulation of peptide secretion	12/705	151/18862	0.0112556	0.143641	0.130197	TGFB1/C1QTNF12/S100A8/ADORA1/SOX4/ANO1/PLA2G1B/PDX1/ILDR1/GCK/GPLD1/TGFB2	12
BP	GO:0061436	establishment of skin barrier	4/705	24/18862	0.0113303	0.144195	0.130699	SFN/CLDN4/CYP26B1/STMN1	4
BP	GO:0071158	positive regulation of cell cycle arrest	8/705	82/18862	0.0114781	0.145268	0.131671	CDC25C/SFN/SOX4/CCNB1/E2F8/CDK1/ARID3A/GTSE1	8
BP	GO:0071277	cellular response to calcium ion	8/705	82/18862	0.0114781	0.145268	0.131671	DPEP1/SYT8/ECT2/RASAL1/GPLD1/CRHBP/SLC25A24/ADCY1	8
BP	GO:0019674	NAD metabolic process	6/705	51/18862	0.0115092	0.145268	0.131671	PKM/NQO1/ENO2/PFKP/HK2/GCK	6
BP	GO:0019233	sensory perception of pain	9/705	99/18862	0.0117795	0.14787	0.134029	CHRNA4/ITGA2/ADORA1/NDN/ANO1/ADRA2C/OPRPN/PTGES/TMEM100	9
BP	GO:0043279	response to alkaloid	9/705	99/18862	0.0117795	0.14787	0.134029	RAD51/OXTR/CACNG4/NQO1/HOMER1/PDX1/BLM/CRHBP/HTR3A	9
BP	GO:0055123	digestive system development	11/705	134/18862	0.0118724	0.148631	0.134719	OXTR/HOXA5/AGR2/SIX2/KLF5/CCNB1/PDX1/SPDEF/EPHB3/BARX1/TGFB2	11
BP	GO:0021700	developmental maturation	18/705	268/18862	0.0122496	0.152937	0.138622	SPINK1/AKR1B1/GLDN/HOXA5/EPO/PAEP/CCNB1/RAB38/CDC20/KIF14/EREG/REN/G6PD/RHEX/TRIP13/CABYR/FERMT1/TGFB2	18
BP	GO:0042593	glucose homeostasis	16/705	229/18862	0.0124625	0.155175	0.140651	BACE2/NMB/PDK4/C1QTNF12/EFNA5/SOX4/ANO1/GCGR/PDX1/GJB6/KCNJ11/HK2/GCK/GPLD1/SSTR5/KCNB1	16
BP	GO:0006939	smooth muscle contraction	9/705	100/18862	0.0125298	0.155593	0.14103	SPHK1/OXTR/ITGA2/SSTR2/ADORA1/RGS2/ADRA2C/ADRA1A/HTR1D	9
BP	GO:0050433	regulation of catecholamine secretion	6/705	52/18862	0.0126108	0.156177	0.141559	CHRNA4/OXTR/SYT8/CHGA/ADRA2C/KCNB1	6
BP	GO:0033500	carbohydrate homeostasis	16/705	230/18862	0.0129477	0.158928	0.144053	BACE2/NMB/PDK4/C1QTNF12/EFNA5/SOX4/ANO1/GCGR/PDX1/GJB6/KCNJ11/HK2/GCK/GPLD1/SSTR5/KCNB1	16
BP	GO:0044242	cellular lipid catabolic process	16/705	230/18862	0.0129477	0.158928	0.144053	SPHK1/PLBD1/PLA2G7/CYP26B1/MFSD2A/HAO2/GBA3/CYP26A1/MT3/FABP6/LIPH/FABP4/GDPD3/AKR1B10/GPLD1/SMPDL3B	16
BP	GO:0006882	cellular zinc ion homeostasis	5/705	38/18862	0.0130072	0.158928	0.144053	SLC30A3/S100A8/MT3/SLC39A4/S100A9	5
BP	GO:0030866	cortical actin cytoskeleton organization	5/705	38/18862	0.0130072	0.158928	0.144053	FHOD3/ECT2/VIL1/RACGAP1/ANLN	5
BP	GO:0045823	positive regulation of heart contraction	5/705	38/18862	0.0130072	0.158928	0.144053	CHGA/RGS2/ADRA1A/AVPR1A/TGFB2	5
BP	GO:0018107	peptidyl-threonine phosphorylation	10/705	118/18862	0.0130399	0.158928	0.144053	SPHK1/TTK/TGFB1/CIT/CHEK1/TTC36/CDK1/PLK1/SBK1/STOX1	10
BP	GO:0051156	glucose 6-phosphate metabolic process	4/705	25/18862	0.0130979	0.159214	0.144312	TKT/HK2/G6PD/GCK	4
BP	GO:0071902	positive regulation of protein serine/threonine kinase activity	20/705	311/18862	0.013388	0.162312	0.14712	PROK1/TGFB1/DKK1/SPATC1L/SAA1/TNFRSF11A/CKS2/CXCL17/IQGAP3/PSRC1/CCNB1/PLA2G1B/DUSP9/CDK1/CD24/GDF15/CDC6/BIRC7/PBK/INAVA	20
BP	GO:2000134	negative regulation of G1/S transition of mitotic cell cycle	10/705	119/18862	0.0137765	0.163836	0.148501	CDC25C/SFN/CDKN2A/SOX4/CCNB1/E2F8/CDK1/ARID3A/RBL1/GTSE1	10
BP	GO:0050432	catecholamine secretion	6/705	53/18862	0.0137843	0.163836	0.148501	CHRNA4/OXTR/SYT8/CHGA/ADRA2C/KCNB1	6
BP	GO:0070507	regulation of microtubule cytoskeleton organization	11/705	137/18862	0.0138459	0.163836	0.148501	KIF18A/TACC3/TRIM54/EFNA5/PSRC1/TPX2/PLK1/STMN1/GPSM2/SKA3/SKA1	11
BP	GO:0050731	positive regulation of peptidyl-tyrosine phosphorylation	14/705	193/18862	0.0138614	0.163836	0.148501	CRLF1/IL18/TGFB1/AREG/EPO/EFNA5/ADORA1/FCGR1A/ADRA1A/EREG/CD24/LIF/TNFRSF18/IL11	14
BP	GO:0007100	mitotic centrosome separation	3/705	14/18862	0.0139049	0.163836	0.148501	NEK2/CHEK1/KIF11	3
BP	GO:0010771	negative regulation of cell morphogenesis involved in differentiation	3/705	14/18862	0.0139049	0.163836	0.148501	EFNA5/FBLN1/MELTF	3
BP	GO:0043249	erythrocyte maturation	3/705	14/18862	0.0139049	0.163836	0.148501	EPO/G6PD/RHEX	3
BP	GO:0045986	negative regulation of smooth muscle contraction	3/705	14/18862	0.0139049	0.163836	0.148501	ADORA1/RGS2/ADRA2C	3
BP	GO:0071474	cellular hyperosmotic response	3/705	14/18862	0.0139049	0.163836	0.148501	AKR1B1/SLC2A1/EPO	3
BP	GO:0072425	signal transduction involved in G2 DNA damage checkpoint	3/705	14/18862	0.0139049	0.163836	0.148501	CHEK1/PLK1/DTL	3
BP	GO:1900025	negative regulation of substrate adhesion-dependent cell spreading	3/705	14/18862	0.0139049	0.163836	0.148501	EFNA5/FBLN1/MELTF	3
BP	GO:0045742	positive regulation of epidermal growth factor receptor signaling pathway	5/705	39/18862	0.0144732	0.169234	0.153394	AREG/AGR2/ADORA1/MMP9/EREG	5
BP	GO:0050892	intestinal absorption	5/705	39/18862	0.0144732	0.169234	0.153394	MOGAT2/GCNT3/VIL1/SOAT2/CYP8B1	5
BP	GO:0090224	regulation of spindle organization	5/705	39/18862	0.0144732	0.169234	0.153394	TACC3/PSRC1/TPX2/PLK1/GPSM2	5
BP	GO:0002062	chondrocyte differentiation	9/705	103/18862	0.0149944	0.172767	0.156597	TGFB1/SIX2/COL11A1/SOX9/COL2A1/MDK/ZBTB16/PTHLH/GPLD1	9
BP	GO:0002719	negative regulation of cytokine production involved in immune response	4/705	26/18862	0.0150318	0.172767	0.156597	TGFB1/FOXP3/XCL1/TGFB2	4
BP	GO:0022616	DNA strand elongation	4/705	26/18862	0.0150318	0.172767	0.156597	RFC4/MCM4/GINS4/GINS1	4
BP	GO:0033561	regulation of water loss via skin	4/705	26/18862	0.0150318	0.172767	0.156597	SFN/CLDN4/CYP26B1/STMN1	4
BP	GO:0042634	regulation of hair cycle	4/705	26/18862	0.0150318	0.172767	0.156597	EPS8L3/KRT17/FERMT1/TGFB2	4
BP	GO:0051953	negative regulation of amine transport	4/705	26/18862	0.0150318	0.172767	0.156597	ADORA1/CHGA/RGS2/ADRA2C	4
BP	GO:0019882	antigen processing and presentation	16/705	234/18862	0.0150379	0.172767	0.156597	KIF18A/CTSE/KIF11/KIF23/KIF4A/FCGR1A/CTSV/RACGAP1/KIF15/CD207/CENPE/FCER1G/AP1M2/RAB34/KIF3C/KIF2C	16
BP	GO:1904375	regulation of protein localization to cell periphery	10/705	121/18862	0.0153425	0.175828	0.159371	TGFB1/ITGA3/SAPCD2/AGR2/VIL1/SQSTM1/MISP/PLK1/KCNJ11/GPSM2	10
BP	GO:0010517	regulation of phospholipase activity	7/705	70/18862	0.0154623	0.176761	0.160216	ESR1/P2RY6/LPAR2/RGS2/PLA2G1B/ADRA1A/AVPR1A	7
BP	GO:0071241	cellular response to inorganic substance	15/705	216/18862	0.0160114	0.181187	0.164228	DPEP1/RAD51/NQO1/SYT8/MMP9/ECT2/CCNB1/RASAL1/MT3/FABP4/GPLD1/BLM/CRHBP/SLC25A24/ADCY1	15
BP	GO:0150104	transport across blood-brain barrier	8/705	87/18862	0.0160222	0.181187	0.164228	SLC2A1/SLC1A5/SLC38A1/SLC29A4/MFSD2A/ABCC1/SLC22A1/AVPR1A	8
BP	GO:0031297	replication fork processing	5/705	40/18862	0.016046	0.181187	0.164228	RAD51/TONSL/TRAIP/EME1/BLM	5
BP	GO:0055069	zinc ion homeostasis	5/705	40/18862	0.016046	0.181187	0.164228	SLC30A3/S100A8/MT3/SLC39A4/S100A9	5
BP	GO:1903524	positive regulation of blood circulation	5/705	40/18862	0.016046	0.181187	0.164228	CHGA/RGS2/ADRA1A/AVPR1A/TGFB2	5
BP	GO:0046164	alcohol catabolic process	6/705	55/18862	0.0163556	0.18423	0.166986	MIOX/MTMR7/AKR1D1/ADH4/MT3/AKR1B10	6
BP	GO:0015718	monocarboxylic acid transport	13/705	178/18862	0.0164603	0.184958	0.167646	SLC6A8/SLC10A1/SLC7A11/NMB/TNFRSF11A/SLC1A5/SLC1A7/SLC27A5/ADORA1/PLA2G1B/PTGES/AVPR1A/SLC16A3	13
BP	GO:1904064	positive regulation of cation transmembrane transport	11/705	141/18862	0.0168509	0.186342	0.1689	WNK2/P2RY6/CACNG4/FXYD1/KCNE5/TESC/KCNJ11/KCNH2/XCL1/G6PD/FXYD2	11
BP	GO:0036293	response to decreased oxygen levels	22/705	360/18862	0.0168542	0.186342	0.1689	CHRNA4/OXTR/SLC2A1/ITGA2/NDRG1/PKM/EPO/HILPDA/STC2/ADORA1/CCNB1/EGLN3/ALDH3A1/CA9/MT3/CD24/ARNT2/PMAIP1/HK2/ASCL2/STOX1/TGFB2	22
BP	GO:0014061	regulation of norepinephrine secretion	3/705	15/18862	0.0169062	0.186342	0.1689	OXTR/ADRA2C/KCNB1	3
BP	GO:0019321	pentose metabolic process	3/705	15/18862	0.0169062	0.186342	0.1689	TKT/DHDH/G6PD	3
BP	GO:0051299	centrosome separation	3/705	15/18862	0.0169062	0.186342	0.1689	NEK2/CHEK1/KIF11	3
BP	GO:0051969	regulation of transmission of nerve impulse	3/705	15/18862	0.0169062	0.186342	0.1689	ITGA2/GPR35/AVPR1A	3
BP	GO:1903799	negative regulation of production of miRNAs involved in gene silencing by miRNA	3/705	15/18862	0.0169062	0.186342	0.1689	ESR1/TGFB1/LIN28B	3
BP	GO:0010232	vascular transport	8/705	88/18862	0.0170675	0.186342	0.1689	SLC2A1/SLC1A5/SLC38A1/SLC29A4/MFSD2A/ABCC1/SLC22A1/AVPR1A	8
BP	GO:0034644	cellular response to UV	8/705	88/18862	0.0170675	0.186342	0.1689	MAPK13/CDC25A/MMP1/BMF/CHEK1/MMP9/AURKB/PBK	8
BP	GO:0070098	chemokine-mediated signaling pathway	8/705	88/18862	0.0170675	0.186342	0.1689	PF4V1/TFF2/CCL20/CCL26/CXCL1/CXCL5/XCL1/GPR35	8
BP	GO:0007064	mitotic sister chromatid cohesion	4/705	27/18862	0.0171366	0.186342	0.1689	CDCA5/SGO1/CDC20/DSCC1	4
BP	GO:0034389	lipid droplet organization	4/705	27/18862	0.0171366	0.186342	0.1689	HILPDA/SMIM22/CIDEC/HSD17B13	4
BP	GO:0045987	positive regulation of smooth muscle contraction	4/705	27/18862	0.0171366	0.186342	0.1689	SPHK1/OXTR/ITGA2/ADRA1A	4
BP	GO:0051048	negative regulation of secretion	12/705	160/18862	0.0171497	0.186342	0.1689	INHA/OXTR/NMB/TFF2/ADORA1/CHGA/ADRA2C/KCNJ11/LIF/IL11/KCNB1/CRHBP	12
BP	GO:0070371	ERK1 and ERK2 cascade	20/705	320/18862	0.0177177	0.188213	0.170596	TGFB1/WNK2/OXTR/P2RY6/TPBG/TNFRSF11A/EPO/IQGAP3/CCL20/SOX9/CCL26/FBLN1/MT3/ADRA1A/DUSP9/DUSP4/XCL1/LIF/SEMA6A/NLRP6	20
BP	GO:0033574	response to testosterone	5/705	41/18862	0.0177286	0.188213	0.170596	NQO1/SPP1/EPO/CA9/KCNJ11	5
BP	GO:0035272	exocrine system development	5/705	41/18862	0.0177286	0.188213	0.170596	TGFB1/IGSF3/SOX9/PDX1/TGFB2	5
BP	GO:1901186	positive regulation of ERBB signaling pathway	5/705	41/18862	0.0177286	0.188213	0.170596	AREG/AGR2/ADORA1/MMP9/EREG	5
BP	GO:0019748	secondary metabolic process	6/705	56/18862	0.0177576	0.188213	0.170596	AKR1B1/SLC7A11/CYP2A7/CYP2A6/CYP2A13/AKR1B10	6
BP	GO:0031050	dsRNA processing	6/705	56/18862	0.0177576	0.188213	0.170596	HENMT1/ESR1/TGFB1/LIN28B/TRIM71/H19	6
BP	GO:0046456	icosanoid biosynthetic process	6/705	56/18862	0.0177576	0.188213	0.170596	PTGS1/CYP2C8/PLA2G1B/CYP4A22/PTGES/AVPR1A	6
BP	GO:0051058	negative regulation of small GTPase mediated signal transduction	6/705	56/18862	0.0177576	0.188213	0.170596	ITGA3/RASAL1/ADRA1A/STMN1/SH3BP1/TGFB2	6
BP	GO:0070918	production of small RNA involved in gene silencing by RNA	6/705	56/18862	0.0177576	0.188213	0.170596	HENMT1/ESR1/TGFB1/LIN28B/TRIM71/H19	6
BP	GO:0015909	long-chain fatty acid transport	7/705	72/18862	0.0178349	0.188213	0.170596	SLC2A1/THRSP/NMB/MFSD2A/SLC27A5/PLA2G1B/FABP4	7
BP	GO:0048708	astrocyte differentiation	7/705	72/18862	0.0178349	0.188213	0.170596	BACE2/SOX9/S100A8/MT3/LIF/S100A9/SERPINE2	7
BP	GO:0006937	regulation of muscle contraction	12/705	161/18862	0.0179256	0.188213	0.170596	SPHK1/TNNT1/OXTR/ITGA2/TNNC1/TNNI2/SSTR2/ADORA1/CHGA/RGS2/ADRA2C/ADRA1A	12
BP	GO:0098739	import across plasma membrane	12/705	161/18862	0.0179256	0.188213	0.170596	WNK2/SLC2A1/FAM155B/SLC7A11/SLC1A5/SLC27A5/RGS2/FOLR1/KCNJ11/KCNH2/SLC39A4/FXYD2	12
BP	GO:0046887	positive regulation of hormone secretion	10/705	124/18862	0.0179347	0.188213	0.170596	INHA/NMB/SPP1/C1QTNF12/SOX4/ANO1/PDX1/ILDR1/GCK/GPLD1	10
BP	GO:1902807	negative regulation of cell cycle G1/S phase transition	10/705	124/18862	0.0179347	0.188213	0.170596	CDC25C/SFN/CDKN2A/SOX4/CCNB1/E2F8/CDK1/ARID3A/RBL1/GTSE1	10
BP	GO:0033273	response to vitamin	8/705	89/18862	0.0181611	0.190154	0.172356	ITGA2/SPP1/EPO/CYP26B1/STC2/FOLR1/PDX1/CYP26A1	8
BP	GO:0006720	isoprenoid metabolic process	11/705	143/18862	0.0185244	0.193519	0.175405	AKR1B1/RDH16/CYP3A4/CYP26B1/CYP2C8/ADH1C/RBP2/ADH4/CYP26A1/AKR1B15/AKR1B10	11
BP	GO:0070482	response to oxygen levels	23/705	385/18862	0.0187863	0.195646	0.177334	CHRNA4/OXTR/SLC2A1/ITGA2/NDRG1/PKM/EPO/HILPDA/STC2/NOX1/ADORA1/CCNB1/EGLN3/ALDH3A1/CA9/MT3/CD24/ARNT2/PMAIP1/HK2/ASCL2/STOX1/TGFB2	23
BP	GO:0090100	positive regulation of transmembrane receptor protein serine/threonine kinase signaling pathway	9/705	107/18862	0.018813	0.195646	0.177334	TTK/TGFB1/INHA/CDKN1C/LEFTY1/GDF15/GDF10/FERMT1/TGFB2	9
BP	GO:0048565	digestive tract development	10/705	125/18862	0.0188666	0.195762	0.177439	OXTR/HOXA5/AGR2/SIX2/KLF5/CCNB1/PDX1/SPDEF/EPHB3/TGFB2	10
BP	GO:1900024	regulation of substrate adhesion-dependent cell spreading	6/705	57/18862	0.0192398	0.198955	0.180333	CARMIL1/EFNA5/FBLN1/MDK/OLFM4/MELTF	6
BP	GO:0009743	response to carbohydrate	15/705	221/18862	0.0192897	0.198955	0.180333	MAPK13/ITGA2/NQO1/C1QTNF12/EFNA5/SOX4/ANO1/PDX1/GJB6/KCNJ11/GYS2/CDT1/GCK/GPLD1/KCNB1	15
BP	GO:0046470	phosphatidylcholine metabolic process	8/705	90/18862	0.0193038	0.198955	0.180333	PLBD1/PLA2G7/MFSD2A/LPCAT1/PLA2G1B/RAB38/GDPD3/GPLD1	8
BP	GO:0010039	response to iron ion	4/705	28/18862	0.0194163	0.199667	0.180978	CCNB1/PDX1/TFF1/G6PD	4
BP	GO:0034446	substrate adhesion-dependent cell spreading	9/705	108/18862	0.0198686	0.203411	0.184372	CARMIL1/EFNA5/FBLN1/KIF14/MDK/OLFM4/TYRO3/EPHB3/MELTF	9
BP	GO:0071156	regulation of cell cycle arrest	9/705	108/18862	0.0198686	0.203411	0.184372	CDC25C/SFN/FOXM1/SOX4/CCNB1/E2F8/CDK1/ARID3A/GTSE1	9
BP	GO:0048243	norepinephrine secretion	3/705	16/18862	0.0202403	0.205276	0.186062	OXTR/ADRA2C/KCNB1	3
BP	GO:0051238	sequestering of metal ion	3/705	16/18862	0.0202403	0.205276	0.186062	SLC30A3/S100A8/S100A9	3
BP	GO:0098962	regulation of postsynaptic neurotransmitter receptor activity	3/705	16/18862	0.0202403	0.205276	0.186062	CACNG4/HOMER1/NPTX2	3
BP	GO:2000651	positive regulation of sodium ion transmembrane transporter activity	3/705	16/18862	0.0202403	0.205276	0.186062	WNK2/TESC/FXYD2	3
BP	GO:0001678	cellular glucose homeostasis	11/705	145/18862	0.0203181	0.205276	0.186062	C1QTNF12/EFNA5/SOX4/ANO1/PDX1/GJB6/KCNJ11/HK2/GCK/GPLD1/KCNB1	11
BP	GO:0051592	response to calcium ion	11/705	145/18862	0.0203181	0.205276	0.186062	DPEP1/SYT8/ECT2/HOMER1/RASAL1/ITPR3/PTGES/GPLD1/CRHBP/SLC25A24/ADCY1	11
BP	GO:0007131	reciprocal meiotic recombination	6/705	58/18862	0.0208042	0.208677	0.189145	RAD51/TOP2A/EME1/TRIP13/FANCD2/RAD54L	6
BP	GO:0035306	positive regulation of dephosphorylation	6/705	58/18862	0.0208042	0.208677	0.189145	TGFB1/ITGA2/PPP1R14D/ADORA1/CDCA2/GPLD1	6
BP	GO:0140527	reciprocal homologous recombination	6/705	58/18862	0.0208042	0.208677	0.189145	RAD51/TOP2A/EME1/TRIP13/FANCD2/RAD54L	6
BP	GO:0018210	peptidyl-threonine modification	10/705	127/18862	0.020836	0.208677	0.189145	SPHK1/TTK/TGFB1/CIT/CHEK1/TTC36/CDK1/PLK1/SBK1/STOX1	10
BP	GO:0032963	collagen metabolic process	9/705	109/18862	0.0209664	0.209528	0.189916	TGFB1/ITGA2/MMP1/P3H4/MMP9/MMP10/CREB3L1/PRSS2/MMP7	9
BP	GO:0042220	response to cocaine	5/705	43/18862	0.0214341	0.213276	0.193313	OXTR/CACNG4/HOMER1/CRHBP/HTR3A	5
BP	GO:2000273	positive regulation of signaling receptor activity	5/705	43/18862	0.0214341	0.213276	0.193313	AREG/CACNG4/ADORA1/ADRA2C/EREG	5
BP	GO:0072330	monocarboxylic acid biosynthetic process	15/705	224/18862	0.0214879	0.213351	0.193381	PTGS1/CYP3A4/PKM/GSTM1/AKR1D1/CYP2C8/PDK4/SLC27A5/ELOVL7/PLA2G1B/LIPH/PTGES/AVPR1A/SDS/CYP8B1	15
BP	GO:0001666	response to hypoxia	21/705	348/18862	0.0217583	0.21557	0.195393	CHRNA4/SLC2A1/ITGA2/NDRG1/PKM/EPO/HILPDA/STC2/ADORA1/CCNB1/EGLN3/ALDH3A1/CA9/MT3/CD24/ARNT2/PMAIP1/HK2/ASCL2/STOX1/TGFB2	21
BP	GO:0051642	centrosome localization	4/705	29/18862	0.0218746	0.215795	0.195596	MAD2L1/MISP/GPSM2/DLGAP5	4
BP	GO:0072337	modified amino acid transport	4/705	29/18862	0.0218746	0.215795	0.195596	SLC6A8/SLC7A11/FOLR1/ABCC1	4
BP	GO:0003018	vascular process in circulatory system	16/705	245/18862	0.0221456	0.218002	0.197597	TGFB1/OXTR/SLC2A1/SLC1A5/SLC38A1/SLC29A4/MFSD2A/ADORA1/RGS2/ADRA2C/ABCC1/ADRA1A/HTR1D/KEL/SLC22A1/AVPR1A	16
BP	GO:0006835	dicarboxylic acid transport	8/705	93/18862	0.0230386	0.226309	0.205127	SLC26A9/SLC7A11/SLC1A5/SLC1A7/ADORA1/FOLR1/SLC13A2/AVPR1A	8
BP	GO:1902750	negative regulation of cell cycle G2/M phase transition	9/705	111/18862	0.0232918	0.227856	0.206529	CLSPN/ORC1/CHEK1/AURKB/CDK1/PLK1/DTL/CDC6/BLM	9
BP	GO:0060395	SMAD protein signal transduction	7/705	76/18862	0.0233265	0.227856	0.206529	TGFB1/INHA/LEFTY1/VEPH1/GDF15/GDF10/TGFB2	7
BP	GO:0072503	cellular divalent inorganic cation homeostasis	27/705	480/18862	0.0233445	0.227856	0.206529	ESR1/OXTR/FAM155B/P2RY6/MCOLN3/SLC30A3/SAA1/NMB/KCTD17/EPO/SV2A/STC2/S100A8/LPAR2/ADORA1/PLA2G1B/MT3/ADRA1A/XCL1/GPR35/CIB2/CD24/SLC39A4/ITPR3/KEL/S100A9/AVPR1A	27
BP	GO:0010863	positive regulation of phospholipase C activity	5/705	44/18862	0.0234619	0.228036	0.206692	ESR1/P2RY6/LPAR2/ADRA1A/AVPR1A	5
BP	GO:0015804	neutral amino acid transport	5/705	44/18862	0.0234619	0.228036	0.206692	SLC1A5/SLC38A1/RGS2/SLC6A19/SLC7A10	5
BP	GO:0030072	peptide hormone secretion	16/705	247/18862	0.0236733	0.228996	0.207563	SLC2A1/C1QTNF12/EFNA5/CHGA/SOX4/ANO1/ADRA2C/PDX1/KCNJ11/ILDR1/ITPR3/GCK/GPLD1/SSTR5/KCNB1/CRHBP	16
BP	GO:0032886	regulation of microtubule-based process	15/705	227/18862	0.0238703	0.228996	0.207563	KIF18A/TACC3/TRIM54/EFNA5/PSRC1/STIL/TPX2/PLK1/PLK4/STMN1/GPSM2/SKA3/TPPP2/CCNF/SKA1	15
BP	GO:0030073	insulin secretion	14/705	207/18862	0.0238855	0.228996	0.207563	SLC2A1/C1QTNF12/EFNA5/CHGA/SOX4/ANO1/ADRA2C/PDX1/KCNJ11/ITPR3/GCK/GPLD1/SSTR5/KCNB1	14
BP	GO:0033623	regulation of integrin activation	3/705	17/18862	0.0239087	0.228996	0.207563	CDH17/KIF14/FERMT1	3
BP	GO:0051447	negative regulation of meiotic cell cycle	3/705	17/18862	0.0239087	0.228996	0.207563	TTK/LIF/TRIP13	3
BP	GO:0051797	regulation of hair follicle development	3/705	17/18862	0.0239087	0.228996	0.207563	KRT17/FERMT1/TGFB2	3
BP	GO:1904355	positive regulation of telomere capping	3/705	17/18862	0.0239087	0.228996	0.207563	PKIB/NEK2/AURKB	3
BP	GO:0010518	positive regulation of phospholipase activity	6/705	60/18862	0.0241865	0.229274	0.207814	ESR1/P2RY6/LPAR2/PLA2G1B/ADRA1A/AVPR1A	6
BP	GO:0032890	regulation of organic acid transport	6/705	60/18862	0.0241865	0.229274	0.207814	TNFRSF11A/SV2A/ADORA1/RGS2/PTGES/AVPR1A	6
BP	GO:0035825	homologous recombination	6/705	60/18862	0.0241865	0.229274	0.207814	RAD51/TOP2A/EME1/TRIP13/FANCD2/RAD54L	6
BP	GO:0061098	positive regulation of protein tyrosine kinase activity	6/705	60/18862	0.0241865	0.229274	0.207814	AREG/ADORA1/FCGR1A/ADRA1A/EREG/CD24	6
BP	GO:0140115	export across plasma membrane	6/705	60/18862	0.0241865	0.229274	0.207814	SLC29A4/FXYD1/ABCC1/KCNE5/KCNH2/FXYD2	6
BP	GO:0008209	androgen metabolic process	4/705	30/18862	0.0245144	0.229611	0.208119	ESR1/CYP3A4/SPP1/AKR1D1	4
BP	GO:0010800	positive regulation of peptidyl-threonine phosphorylation	4/705	30/18862	0.0245144	0.229611	0.208119	SPHK1/TGFB1/PLK1/STOX1	4
BP	GO:0045737	positive regulation of cyclin-dependent protein serine/threonine kinase activity	4/705	30/18862	0.0245144	0.229611	0.208119	CKS2/PSRC1/CCNB1/CDC6	4
BP	GO:0061842	microtubule organizing center localization	4/705	30/18862	0.0245144	0.229611	0.208119	MAD2L1/MISP/GPSM2/DLGAP5	4
BP	GO:1902235	regulation of endoplasmic reticulum stress-induced intrinsic apoptotic signaling pathway	4/705	30/18862	0.0245144	0.229611	0.208119	PDX1/PMAIP1/CREB3L1/MAGEA3	4
BP	GO:0051261	protein depolymerization	9/705	112/18862	0.0245211	0.229611	0.208119	KIF18A/KIF18B/CARMIL1/TRIM54/VIL1/TPX2/STMN1/SH3BP1/KIF2C	9
BP	GO:0010469	regulation of signaling receptor activity	13/705	188/18862	0.0245915	0.229803	0.208294	DKK1/AREG/MTRNR2L12/CACNG4/LYPD1/ADORA1/HOMER1/ADRA2C/NPTX2/EREG/PHLDA2/CRHBP/LYPD6B	13
BP	GO:0007292	female gamete generation	10/705	131/18862	0.0252177	0.235178	0.213165	TTK/CCNB2/TOP2A/HROB/RGS2/CCNB1/MDK/PLK1/EREG/TRIP13	10
BP	GO:0071248	cellular response to metal ion	13/705	189/18862	0.0255433	0.237733	0.215482	DPEP1/NQO1/SYT8/MMP9/ECT2/CCNB1/RASAL1/MT3/FABP4/GPLD1/CRHBP/SLC25A24/ADCY1	13
BP	GO:0016051	carbohydrate biosynthetic process	14/705	209/18862	0.0256713	0.238443	0.216125	TKT/TGFB1/AKR1B1/SLC2A1/P2RY6/B3GNT7/C1QTNF12/ENO2/B3GALNT1/G6PD/GYS2/GCK/SDS/B3GNT3	14
BP	GO:0043406	positive regulation of MAP kinase activity	15/705	230/18862	0.0264453	0.244357	0.221485	PROK1/TGFB1/DKK1/SAA1/TNFRSF11A/CXCL17/IQGAP3/PLA2G1B/DUSP9/CDK1/CD24/GDF15/BIRC7/PBK/INAVA	15
BP	GO:0050886	endocrine process	7/705	78/18862	0.0264671	0.244357	0.221485	INHA/OXTR/SELENOM/NOX1/REN/AVPR1A/CRHBP	7
BP	GO:0070373	negative regulation of ERK1 and ERK2 cascade	7/705	78/18862	0.0264671	0.244357	0.221485	WNK2/FBLN1/DUSP9/DUSP4/LIF/SEMA6A/NLRP6	7
BP	GO:0046578	regulation of Ras protein signal transduction	13/705	190/18862	0.026522	0.244374	0.221501	ITGA3/ARFGEF3/EPO/EPS8L3/FOXM1/SQSTM1/RASAL1/ADRA1A/KIF14/STMN1/GPR35/SH3BP1/TGFB2	13
BP	GO:0019835	cytolysis	4/705	31/18862	0.0273384	0.248239	0.225004	TGFB1/C6/MMD/LYZ	4
BP	GO:0045907	positive regulation of vasoconstriction	4/705	31/18862	0.0273384	0.248239	0.225004	OXTR/ADRA2C/ADRA1A/AVPR1A	4
BP	GO:0051955	regulation of amino acid transport	4/705	31/18862	0.0273384	0.248239	0.225004	SV2A/ADORA1/RGS2/AVPR1A	4
BP	GO:0071875	adrenergic receptor signaling pathway	4/705	31/18862	0.0273384	0.248239	0.225004	CHGA/RGS2/ADRA2C/ADRA1A	4
BP	GO:1901976	regulation of cell cycle checkpoint	4/705	31/18862	0.0273384	0.248239	0.225004	MAD2L1/CCNB1/NDC80/CDT1	4
BP	GO:0006865	amino acid transport	11/705	152/18862	0.0276102	0.248239	0.225004	SLC7A11/SLC1A5/SLC1A7/SLC38A1/SV2A/ADORA1/RGS2/SLC25A47/SLC6A19/AVPR1A/SLC7A10	11
BP	GO:0050729	positive regulation of inflammatory response	10/705	133/18862	0.0276404	0.248239	0.225004	MAPK13/IL18/ITGA2/PLA2G7/TNFRSF11A/S100A8/ABCC1/MDK/FABP4/S100A9	10
BP	GO:0003044	regulation of systemic arterial blood pressure mediated by a chemical signal	5/705	46/18862	0.0278792	0.248239	0.225004	OXTR/NOX1/ADRA1A/REN/AVPR1A	5
BP	GO:0006953	acute-phase response	5/705	46/18862	0.0278792	0.248239	0.225004	SAA1/TNFRSF11A/EPO/SAA2/PTGES	5
BP	GO:0043268	positive regulation of potassium ion transport	5/705	46/18862	0.0278792	0.248239	0.225004	WNK2/ADORA1/KCNE5/KCNH2/FXYD2	5
BP	GO:1900274	regulation of phospholipase C activity	5/705	46/18862	0.0278792	0.248239	0.225004	ESR1/P2RY6/LPAR2/ADRA1A/AVPR1A	5
BP	GO:0002523	leukocyte migration involved in inflammatory response	3/705	18/18862	0.0279114	0.248239	0.225004	S100A8/MDK/S100A9	3
BP	GO:0032740	positive regulation of interleukin-17 production	3/705	18/18862	0.0279114	0.248239	0.225004	SPHK1/IL18/TGFB1	3
BP	GO:0033189	response to vitamin A	3/705	18/18862	0.0279114	0.248239	0.225004	EPO/CYP26B1/CYP26A1	3
BP	GO:0051546	keratinocyte migration	3/705	18/18862	0.0279114	0.248239	0.225004	EPPK1/MMP9/FERMT1	3
BP	GO:0072077	renal vesicle morphogenesis	3/705	18/18862	0.0279114	0.248239	0.225004	SIX2/SOX9/LIF	3
BP	GO:1902236	negative regulation of endoplasmic reticulum stress-induced intrinsic apoptotic signaling pathway	3/705	18/18862	0.0279114	0.248239	0.225004	PDX1/CREB3L1/MAGEA3	3
BP	GO:2000696	regulation of epithelial cell differentiation involved in kidney development	3/705	18/18862	0.0279114	0.248239	0.225004	MMP9/CD24/LIF	3
BP	GO:0048145	regulation of fibroblast proliferation	7/705	79/18862	0.0281405	0.249795	0.226414	SPHK1/ESR1/CCNB1/PLA2G1B/S100A6/EREG/CDC6	7
BP	GO:0002790	peptide secretion	23/705	401/18862	0.0284138	0.251736	0.228173	TGFB1/SLC2A1/SAA1/C1QTNF12/KRT20/S100A8/EFNA5/ADORA1/CHGA/SOX4/ANO1/PLA2G1B/ADRA2C/PDX1/KCNJ11/ILDR1/ITPR3/GCK/GPLD1/SSTR5/KCNB1/CRHBP/TGFB2	23
BP	GO:1990748	cellular detoxification	9/705	115/18862	0.0284843	0.251822	0.228252	PTGS1/NQO1/GSTM1/ADH4/MT3/H19/S100A9/PTGES/AKR1B10	9
BP	GO:0007163	establishment or maintenance of cell polarity	14/705	212/18862	0.0285329	0.251822	0.228252	SAPCD2/CENPA/MAD2L1/CYP26B1/MTCL1/MISP/PLK1/GPSM2/PTK7/NDC80/SH3BP1/FOXJ1/FERMT1/KIF2C	14
BP	GO:1990868	response to chemokine	8/705	97/18862	0.0287715	0.252958	0.229282	PF4V1/TFF2/CCL20/CCL26/CXCL1/CXCL5/XCL1/GPR35	8
BP	GO:1990869	cellular response to chemokine	8/705	97/18862	0.0287715	0.252958	0.229282	PF4V1/TFF2/CCL20/CCL26/CXCL1/CXCL5/XCL1/GPR35	8
BP	GO:1903829	positive regulation of cellular protein localization	18/705	295/18862	0.0290554	0.254968	0.231103	SFN/TGFB1/ITGA3/AGR2/ECT2/VIL1/MTCL1/SQSTM1/CDK1/PLK1/KCNJ11/GPSM2/PMAIP1/LIF/NDC80/CDT1/GTSE1/KCNB1	18
BP	GO:1901654	response to ketone	13/705	193/18862	0.0296233	0.259458	0.235173	TGFB1/AKR1B1/OXTR/NQO1/SPP1/CLDN4/EPO/CA9/UGT3A2/KCNJ11/AVPR1A/ADCY1/TGFB2	13
BP	GO:0048144	fibroblast proliferation	7/705	80/18862	0.0298841	0.260365	0.235995	SPHK1/ESR1/CCNB1/PLA2G1B/S100A6/EREG/CDC6	7
BP	GO:0035690	cellular response to drug	6/705	63/18862	0.0299184	0.260365	0.235995	DPEP1/SLC10A1/KCNH2/REN/GPLD1/CRHBP	6
BP	GO:1902475	L-alpha-amino acid transmembrane transport	6/705	63/18862	0.0299184	0.260365	0.235995	SLC7A11/SLC1A5/SLC1A7/SLC38A1/RGS2/SLC7A10	6
BP	GO:0000187	activation of MAPK activity	11/705	154/18862	0.0300015	0.260365	0.235995	PROK1/SAA1/CXCL17/IQGAP3/PLA2G1B/DUSP9/CDK1/GDF15/BIRC7/PBK/INAVA	11
BP	GO:0001890	placenta development	10/705	135/18862	0.0302246	0.260365	0.235995	SPP1/GJB3/STC2/E2F8/PLK4/LIF/PHLDA2/ASCL2/MDFI/CCNF	10
BP	GO:0030574	collagen catabolic process	5/705	47/18862	0.0302724	0.260365	0.235995	MMP1/MMP9/MMP10/PRSS2/MMP7	5
BP	GO:0090329	regulation of DNA-dependent DNA replication	5/705	47/18862	0.0302724	0.260365	0.235995	RFC4/E2F8/CDT1/DSCC1/BLM	5
BP	GO:0007202	activation of phospholipase C activity	4/705	32/18862	0.0303486	0.260365	0.235995	P2RY6/LPAR2/ADRA1A/AVPR1A	4
BP	GO:0009072	aromatic amino acid family metabolic process	4/705	32/18862	0.0303486	0.260365	0.235995	TTC36/IL4I1/TAT/ASRGL1	4
BP	GO:0048333	mesodermal cell differentiation	4/705	32/18862	0.0303486	0.260365	0.235995	ITGA2/DKK1/ITGA3/SIX2	4
BP	GO:0048384	retinoic acid receptor signaling pathway	4/705	32/18862	0.0303486	0.260365	0.235995	TRIM16/CYP26B1/PRAME/CYP26A1	4
BP	GO:2000045	regulation of G1/S transition of mitotic cell cycle	12/705	174/18862	0.0305582	0.261676	0.237183	CDC25C/SFN/CDKN2A/SOX4/CCNB1/E2F8/KIF14/CDK1/ARID3A/RBL1/CDC6/GTSE1	12
BP	GO:0016049	cell growth	26/705	470/18862	0.0306937	0.262349	0.237793	SPHK1/SFN/TGFB1/SPP1/CDKN2A/MFSD2A/SOX9/S100A8/RGS2/PSRC1/NDN/RASAL1/KRT17/DBN1/MT3/ADRA1A/KIF14/IGFBPL1/SOCS2/SEMA6A/G6PD/S100A9/SERPINE2/AVPR1A/PRSS2/TGFB2	26
BP	GO:0043271	negative regulation of ion transport	19/705	319/18862	0.0314879	0.268639	0.243494	SPINK1/WNK2/EPO/ADORA1/CHGA/MMP9/RGS2/ANO9/ADRA2C/KCNE5/KCNJ11/KCNH2/GPR35/KEL/SERPINE2/BARD1/KCNB1/CRHBP/FERMT1	19
BP	GO:0042692	muscle cell differentiation	21/705	362/18862	0.0316167	0.269239	0.244038	TGFB1/TNNT1/DKK1/FHOD3/CYP26B1/MAMSTR/KLF5/FLNC/SOX9/HOMER1/RGS2/CCNB1/MYO18B/ADRA1A/OBSCN/EREG/GDF15/G6PD/KEL/AVPR1A/POPDC3	21
BP	GO:1902806	regulation of cell cycle G1/S phase transition	13/705	195/18862	0.0318324	0.270575	0.24525	CDC25C/SFN/CDKN2A/SOX4/CCNB1/E2F8/KIF14/CDK1/ARID3A/RBL1/PLPP2/CDC6/GTSE1	13
BP	GO:0006749	glutathione metabolic process	6/705	64/18862	0.0320105	0.270601	0.245273	DPEP1/SLC7A11/GSTM1/CLIC1/CLIC3/G6PD	6
BP	GO:0001558	regulation of cell growth	23/705	406/18862	0.0320853	0.270601	0.245273	SPHK1/SFN/TGFB1/SPP1/CDKN2A/MFSD2A/S100A8/RGS2/PSRC1/RASAL1/KRT17/DBN1/MT3/KIF14/IGFBPL1/SOCS2/SEMA6A/G6PD/S100A9/SERPINE2/AVPR1A/PRSS2/TGFB2	23
BP	GO:0001832	blastocyst growth	3/705	19/18862	0.0322466	0.270601	0.245273	SALL4/GINS4/GINS1	3
BP	GO:0002115	store-operated calcium entry	3/705	19/18862	0.0322466	0.270601	0.245273	SPINK1/HOMER1/HOMER3	3
BP	GO:0043902	positive regulation of multi-organism process	3/705	19/18862	0.0322466	0.270601	0.245273	OXTR/LY96/LHFPL2	3
BP	GO:0070989	oxidative demethylation	3/705	19/18862	0.0322466	0.270601	0.245273	CYP3A4/CYP2C8/CYP3A43	3
BP	GO:0072087	renal vesicle development	3/705	19/18862	0.0322466	0.270601	0.245273	SIX2/SOX9/LIF	3
BP	GO:0030856	regulation of epithelial cell differentiation	11/705	156/18862	0.0325372	0.272544	0.247034	TRIM16/SFN/SOX9/MMP9/ETV4/CTSV/CD24/LIF/TMEM100/ESRP1/FOXJ1	11
BP	GO:0010799	regulation of peptidyl-threonine phosphorylation	5/705	48/18862	0.0327909	0.273673	0.248058	SPHK1/TGFB1/TTC36/PLK1/STOX1	5
BP	GO:0035850	epithelial cell differentiation involved in kidney development	5/705	48/18862	0.0327909	0.273673	0.248058	SIX2/MMP9/CD24/LIF/FOXJ1	5
BP	GO:0051101	regulation of DNA binding	9/705	118/18862	0.0328766	0.273893	0.248257	TGFB1/HJURP/ITGA2/NEK2/MMP9/PDX1/LIF/MDFI/CDT1	9
BP	GO:0031644	regulation of nervous system process	10/705	137/18862	0.0329751	0.274217	0.248551	ITGA2/CACNG4/ADORA1/HOMER1/ADRA2C/NPTX2/GPR35/OPRPN/TMEM100/AVPR1A	10
BP	GO:0003016	respiratory system process	4/705	33/18862	0.0335465	0.277965	0.251948	TNNC1/HOXA5/ADORA1/NDN	4
BP	GO:0045589	regulation of regulatory T cell differentiation	4/705	33/18862	0.0335465	0.277965	0.251948	FOXP3/MDK/TNFRSF18/FANCD2	4
BP	GO:0071322	cellular response to carbohydrate stimulus	10/705	138/18862	0.0344141	0.284642	0.258	MAPK13/C1QTNF12/EFNA5/SOX4/ANO1/PDX1/GJB6/KCNJ11/GPLD1/KCNB1	10
BP	GO:0009636	response to toxic substance	15/705	239/18862	0.0354093	0.291006	0.263768	PTGS1/RAD51/SLC7A11/NQO1/GSTM1/ADH4/CCNB1/MT3/AQP10/GUCY2C/H19/S100A9/PTGES/GLYAT/AKR1B10	15
BP	GO:0032330	regulation of chondrocyte differentiation	5/705	49/18862	0.0354362	0.291006	0.263768	SIX2/SOX9/MDK/ZBTB16/PTHLH	5
BP	GO:0045005	DNA-dependent DNA replication maintenance of fidelity	5/705	49/18862	0.0354362	0.291006	0.263768	RAD51/TONSL/TRAIP/EME1/BLM	5
BP	GO:0046580	negative regulation of Ras protein signal transduction	5/705	49/18862	0.0354362	0.291006	0.263768	ITGA3/RASAL1/ADRA1A/STMN1/TGFB2	5
BP	GO:0072507	divalent inorganic cation homeostasis	27/705	499/18862	0.0355485	0.291409	0.264134	ESR1/OXTR/FAM155B/P2RY6/MCOLN3/SLC30A3/SAA1/NMB/KCTD17/EPO/SV2A/STC2/S100A8/LPAR2/ADORA1/PLA2G1B/MT3/ADRA1A/XCL1/GPR35/CIB2/CD24/SLC39A4/ITPR3/KEL/S100A9/AVPR1A	27
BP	GO:1903531	negative regulation of secretion by cell	10/705	139/18862	0.0358963	0.293738	0.266244	INHA/NMB/ADORA1/CHGA/ADRA2C/KCNJ11/LIF/IL11/KCNB1/CRHBP	10
BP	GO:0001502	cartilage condensation	3/705	20/18862	0.0369114	0.297468	0.269625	COL11A1/SOX9/COL2A1	3
BP	GO:0006670	sphingosine metabolic process	3/705	20/18862	0.0369114	0.297468	0.269625	SPHK1/PLPP2/SGPP2	3
BP	GO:0009074	aromatic amino acid family catabolic process	3/705	20/18862	0.0369114	0.297468	0.269625	IL4I1/TAT/ASRGL1	3
BP	GO:0035089	establishment of apical/basal cell polarity	3/705	20/18862	0.0369114	0.297468	0.269625	PTK7/SH3BP1/FOXJ1	3
BP	GO:0046697	decidualization	3/705	20/18862	0.0369114	0.297468	0.269625	SPP1/STC2/LIF	3
BP	GO:0045777	positive regulation of blood pressure	4/705	34/18862	0.0369332	0.297468	0.269625	OXTR/ADORA1/ADRA1A/AVPR1A	4
BP	GO:0051443	positive regulation of ubiquitin-protein transferase activity	4/705	34/18862	0.0369332	0.297468	0.269625	CDC20/UBE2C/PLK1/UBE2S	4
BP	GO:0060428	lung epithelium development	4/705	34/18862	0.0369332	0.297468	0.269625	HOXA5/SOX9/SPDEF/FOXJ1	4
BP	GO:0140354	lipid import into cell	4/705	34/18862	0.0369332	0.297468	0.269625	SLC2A1/SLC7A11/SLC1A5/SLC27A5	4
BP	GO:0062197	cellular response to chemical stress	20/705	347/18862	0.0373884	0.300608	0.272472	SPHK1/DPEP1/MAPK13/MELK/AKR1B1/SLC2A1/SLC7A11/NQO1/EPO/PYCR1/NOX1/MMP9/ECT2/MT3/H19/G6PD/STK26/FANCD2/SLC25A24/STOX1	20
BP	GO:0050728	negative regulation of inflammatory response	11/705	160/18862	0.0380578	0.305457	0.276866	FOXP3/SAA1/CXCL17/C1QTNF12/ADORA1/MACIR/MDK/TYRO3/NLRP6/PBK/SMPDL3B	11
BP	GO:0007566	embryo implantation	5/705	50/18862	0.0382094	0.305609	0.277004	SPP1/EPO/STC2/MMP9/LIF	5
BP	GO:1902001	fatty acid transmembrane transport	5/705	50/18862	0.0382094	0.305609	0.277004	SLC2A1/THRSP/SLC7A11/SLC1A7/SLC27A5	5
BP	GO:1904377	positive regulation of protein localization to cell periphery	6/705	67/18862	0.0388489	0.310185	0.281152	ITGA3/AGR2/VIL1/SQSTM1/KCNJ11/GPSM2	6
BP	GO:0046394	carboxylic acid biosynthetic process	19/705	327/18862	0.0389488	0.310445	0.281387	PTGS1/CYP3A4/PKM/GSTM1/BCAT1/AKR1D1/CYP2C8/PYCR1/PDK4/SLC27A5/ELOVL7/PLA2G1B/CYP4A22/FOLH1B/LIPH/PTGES/AVPR1A/SDS/CYP8B1	19
BP	GO:0097237	cellular response to toxic substance	9/705	122/18862	0.0394326	0.313758	0.28439	PTGS1/NQO1/GSTM1/ADH4/MT3/H19/S100A9/PTGES/AKR1B10	9
BP	GO:0030307	positive regulation of cell growth	11/705	161/18862	0.0395341	0.314024	0.284631	SPHK1/SFN/MFSD2A/S100A8/RASAL1/KRT17/DBN1/S100A9/AVPR1A/PRSS2/TGFB2	11
BP	GO:0006739	NADP metabolic process	4/705	35/18862	0.0405094	0.319623	0.289707	TKT/NQO1/NOX1/G6PD	4
BP	GO:0010765	positive regulation of sodium ion transport	4/705	35/18862	0.0405094	0.319623	0.289707	WNK2/FXYD1/TESC/FXYD2	4
BP	GO:0035774	positive regulation of insulin secretion involved in cellular response to glucose stimulus	4/705	35/18862	0.0405094	0.319623	0.289707	C1QTNF12/ANO1/PDX1/GPLD1	4
BP	GO:0043405	regulation of MAP kinase activity	18/705	307/18862	0.0405166	0.319623	0.289707	PROK1/TGFB1/DKK1/SAA1/TNFRSF11A/CXCL17/IQGAP3/RGS2/PLA2G1B/DUSP9/CDK1/DUSP4/CD24/GDF15/BIRC7/PBK/UCHL1/INAVA	18
BP	GO:0006869	lipid transport	25/705	461/18862	0.0409719	0.322632	0.292434	SLC2A1/THRSP/SLC10A1/SLC7A11/NMB/TNFRSF11A/SPP1/SLC1A5/SLC1A7/MFSD2A/SLC27A5/SELENOM/ADORA1/PLA2G1B/ANO9/ABCC1/FABP6/FABP4/OSBP2/SOAT2/REN/PTGES/CFHR4/AVPR1A/CYP8B1	25
BP	GO:0000018	regulation of DNA recombination	8/705	104/18862	0.0410381	0.322632	0.292434	TGFB1/RAD51/FOXP3/PARPBP/RMI2/CHEK1/KPNA2/BLM	8
BP	GO:0071715	icosanoid transport	5/705	51/18862	0.0411116	0.322659	0.292459	NMB/TNFRSF11A/PLA2G1B/ABCC1/PTGES	5
BP	GO:0007173	epidermal growth factor receptor signaling pathway	9/705	123/18862	0.0412006	0.322808	0.292594	TGFB1/AREG/AGR2/SOX9/WDR54/ADORA1/MMP9/VIL1/EREG	9
BP	GO:0002548	monocyte chemotaxis	6/705	68/18862	0.0413191	0.322809	0.292594	PLA2G7/TNFRSF11A/CXCL17/CCL20/CCL26/XCL1	6
BP	GO:0006066	alcohol metabolic process	21/705	373/18862	0.0414639	0.322809	0.292594	SPHK1/MIOX/AKR1B1/MOGAT2/RDH16/CYP3A4/P2RY6/MTMR7/SEC14L2/AKR1D1/CYP2C8/ADH1C/ADH4/MT3/SOAT2/AKR1B15/GDPD3/G6PD/PLPP2/SGPP2/AKR1B10	21
BP	GO:0034637	cellular carbohydrate biosynthetic process	7/705	86/18862	0.0418774	0.322809	0.292594	AKR1B1/SLC2A1/B3GNT7/B3GALNT1/GYS2/GCK/B3GNT3	7
BP	GO:0010866	regulation of triglyceride biosynthetic process	3/705	21/18862	0.0419013	0.322809	0.292594	THRSP/MFSD2A/GPLD1	3
BP	GO:0016137	glycoside metabolic process	3/705	21/18862	0.0419013	0.322809	0.292594	AKR1B1/GBA3/AKR1B10	3
BP	GO:0033630	positive regulation of cell adhesion mediated by integrin	3/705	21/18862	0.0419013	0.322809	0.292594	LIF/FERMT1/TGFB2	3
BP	GO:0035024	negative regulation of Rho protein signal transduction	3/705	21/18862	0.0419013	0.322809	0.292594	ITGA3/ADRA1A/STMN1	3
BP	GO:0060965	negative regulation of gene silencing by miRNA	3/705	21/18862	0.0419013	0.322809	0.292594	ESR1/TGFB1/LIN28B	3
BP	GO:0071636	positive regulation of transforming growth factor beta production	3/705	21/18862	0.0419013	0.322809	0.292594	FOXP3/XCL1/FERMT1	3
BP	GO:2000479	regulation of cAMP-dependent protein kinase activity	3/705	21/18862	0.0419013	0.322809	0.292594	PKIB/SPATC1L/NPFFR2	3
BP	GO:0051052	regulation of DNA metabolic process	20/705	353/18862	0.0433762	0.333613	0.302387	PKIB/H2AX/TGFB1/RAD51/FOXP3/PARPBP/RMI2/NEK2/AUNIP/RFC4/PIF1/CHEK1/FOXM1/KPNA2/AURKB/ZNF93/CDT1/DSCC1/BLM/STOX1	20
BP	GO:0035051	cardiocyte differentiation	10/705	144/18862	0.0439744	0.337151	0.305594	TGFB1/DKK1/FHOD3/RGS2/CCNB1/FOLR1/MYO18B/ADRA1A/G6PD/TGFB2	10
BP	GO:1904063	negative regulation of cation transmembrane transport	7/705	87/18862	0.0441398	0.337151	0.305594	EPO/MMP9/RGS2/KCNE5/KCNH2/GPR35/KEL	7
BP	GO:0035196	production of miRNAs involved in gene silencing by miRNA	5/705	52/18862	0.0441436	0.337151	0.305594	ESR1/TGFB1/LIN28B/TRIM71/H19	5
BP	GO:0001990	regulation of systemic arterial blood pressure by hormone	4/705	36/18862	0.0442753	0.337151	0.305594	OXTR/NOX1/REN/AVPR1A	4
BP	GO:0045066	regulatory T cell differentiation	4/705	36/18862	0.0442753	0.337151	0.305594	FOXP3/MDK/TNFRSF18/FANCD2	4
BP	GO:0051930	regulation of sensory perception of pain	4/705	36/18862	0.0442753	0.337151	0.305594	ADORA1/ADRA2C/OPRPN/TMEM100	4
BP	GO:0031396	regulation of protein ubiquitination	13/705	205/18862	0.0446838	0.3397	0.307904	SPHK1/MAD2L1/TTC36/FANCI/SOX4/PRR7/SQSTM1/CDC20/UBE2C/PLK1/UBE2S/BIRC7/INAVA	13
BP	GO:0007218	neuropeptide signaling pathway	8/705	106/18862	0.0450952	0.342263	0.310227	NXPH4/NPFFR2/NMB/SSTR2/NPW/NTS/TYRO3/SSTR5	8
BP	GO:0051216	cartilage development	12/705	185/18862	0.0454396	0.34431	0.312083	TGFB1/HOXA5/SIX2/COL11A1/MATN3/SOX9/COL2A1/MDK/ZBTB16/PTHLH/PITX1/GPLD1	12
BP	GO:0071901	negative regulation of protein serine/threonine kinase activity	10/705	145/18862	0.0457268	0.345917	0.313539	PKIB/SFN/CDKN1C/CIT/CDKN2A/RGS2/DUSP9/DUSP4/PLK1/UCHL1	10
BP	GO:0006801	superoxide metabolic process	6/705	70/18862	0.046551	0.348886	0.316231	TGFB1/NQO1/NOX1/MT3/H19/CD177	6
BP	GO:0009235	cobalamin metabolic process	3/705	22/18862	0.0472111	0.348886	0.316231	PRSS3/TCN1/ABCC1	3
BP	GO:0035970	peptidyl-threonine dephosphorylation	3/705	22/18862	0.0472111	0.348886	0.316231	PDP1/DUSP9/DUSP4	3
BP	GO:0045649	regulation of macrophage differentiation	3/705	22/18862	0.0472111	0.348886	0.316231	TGFB1/INHA/LIF	3
BP	GO:0046519	sphingoid metabolic process	3/705	22/18862	0.0472111	0.348886	0.316231	SPHK1/PLPP2/SGPP2	3
BP	GO:0051220	cytoplasmic sequestering of protein	3/705	22/18862	0.0472111	0.348886	0.316231	DBN1/MDFI/DZIP1	3
BP	GO:0060575	intestinal epithelial cell differentiation	3/705	22/18862	0.0472111	0.348886	0.316231	HOXA5/KLF5/SPDEF	3
BP	GO:0061162	establishment of monopolar cell polarity	3/705	22/18862	0.0472111	0.348886	0.316231	PTK7/SH3BP1/FOXJ1	3
BP	GO:0071467	cellular response to pH	3/705	22/18862	0.0472111	0.348886	0.316231	NOX1/AQP10/GPLD1	3
BP	GO:0090103	cochlea morphogenesis	3/705	22/18862	0.0472111	0.348886	0.316231	CTHRC1/SOX9/PTK7	3
BP	GO:0002526	acute inflammatory response	8/705	107/18862	0.047219	0.348886	0.316231	SAA1/TNFRSF11A/EPO/DNASE1L3/S100A8/ADORA1/SAA2/PTGES	8
BP	GO:0006275	regulation of DNA replication	8/705	107/18862	0.047219	0.348886	0.316231	S100A11/RFC4/E2F8/EREG/CDT1/DSCC1/CDC6/BLM	8
BP	GO:0051438	regulation of ubiquitin-protein transferase activity	5/705	53/18862	0.047306	0.348886	0.316231	MAD2L1/CDC20/UBE2C/PLK1/UBE2S	5
BP	GO:0030258	lipid modification	16/705	270/18862	0.047394	0.348886	0.316231	SPHK1/CYP3A4/MTMR7/PLA2G7/MBOAT4/CYP2C8/PDK4/MFSD2A/SOX9/ADH4/HAO2/CYP4A22/SOAT2/SOCS2/PLPP2/SGPP2	16
BP	GO:0009411	response to UV	10/705	146/18862	0.0475257	0.348886	0.316231	MAPK13/CDC25A/MMP1/BMF/CHEK1/MMP9/AURKB/DTL/PCLAF/PBK	10
BP	GO:0045580	regulation of T cell differentiation	10/705	146/18862	0.0475257	0.348886	0.316231	IL18/FOXP3/CYP26B1/SOX4/MDK/ZBTB16/TNFRSF18/IL1RL2/FOXJ1/FANCD2	10
BP	GO:0001503	ossification	22/705	401/18862	0.0475341	0.348886	0.316231	TGFB1/TUFT1/BAMBI/DKK1/TNFRSF11A/SPP1/RANBP3L/SIX2/COL11A1/IBSP/CLIC1/CTHRC1/SOX9/MMP9/COL2A1/MDK/ZBTB16/PTHLH/GDF10/GPLD1/CREB3L1/TGFB2	22
BP	GO:0016053	organic acid biosynthetic process	19/705	335/18862	0.047627	0.348886	0.316231	PTGS1/CYP3A4/PKM/GSTM1/BCAT1/AKR1D1/CYP2C8/PYCR1/PDK4/SLC27A5/ELOVL7/PLA2G1B/CYP4A22/FOLH1B/LIPH/PTGES/AVPR1A/SDS/CYP8B1	19
BP	GO:0034764	positive regulation of transmembrane transport	13/705	207/18862	0.0476339	0.348886	0.316231	WNK2/P2RY6/CACNG4/C1QTNF12/FXYD1/KCNE5/TESC/KCNJ11/KCNH2/XCL1/G6PD/FXYD2/HTR3A	13
BP	GO:0034767	positive regulation of ion transmembrane transport	13/705	207/18862	0.0476339	0.348886	0.316231	WNK2/P2RY6/CACNG4/C1QTNF12/FXYD1/KCNE5/TESC/KCNJ11/KCNH2/XCL1/G6PD/FXYD2/HTR3A	13
BP	GO:0010837	regulation of keratinocyte proliferation	4/705	37/18862	0.0482305	0.351579	0.318671	SFN/AREG/EPPK1/MDK	4
BP	GO:0051931	regulation of sensory perception	4/705	37/18862	0.0482305	0.351579	0.318671	ADORA1/ADRA2C/OPRPN/TMEM100	4
BP	GO:0060969	negative regulation of gene silencing	4/705	37/18862	0.0482305	0.351579	0.318671	ESR1/TGFB1/LIN28B/HMGA1	4
BP	GO:0006959	humoral immune response	21/705	380/18862	0.0487994	0.354089	0.320947	FCN3/BPIFB2/C6/DMBT1/FCN2/PF4V1/PI3/PRSS3/S100A8/CHGA/PLA2G1B/CXCL1/IGHG4/EXO1/CXCL5/LYZ/IGHV3-43/S100A9/CFHR4/PRSS2/FOXJ1	21
BP	GO:0071333	cellular response to glucose stimulus	9/705	127/18862	0.0488054	0.354089	0.320947	C1QTNF12/EFNA5/SOX4/ANO1/PDX1/GJB6/KCNJ11/GPLD1/KCNB1	9
BP	GO:1905477	positive regulation of protein localization to membrane	9/705	127/18862	0.0488054	0.354089	0.320947	SFN/ITGA3/AGR2/VIL1/MTCL1/SQSTM1/KCNJ11/PMAIP1/KCNB1	9
BP	GO:0046849	bone remodeling	7/705	89/18862	0.0488968	0.354194	0.321042	TGFB1/P3H4/TNFRSF11A/SPP1/PDK4/CTHRC1/MDK	7
BP	GO:0048736	appendage development	11/705	167/18862	0.0492326	0.355509	0.322234	DKK1/FRAS1/SLC7A11/CYP26B1/SOX9/SOX4/COL2A1/SALL4/ZBTB16/PITX1/TGFB2	11
BP	GO:0060173	limb development	11/705	167/18862	0.0492326	0.355509	0.322234	DKK1/FRAS1/SLC7A11/CYP26B1/SOX9/SOX4/COL2A1/SALL4/ZBTB16/PITX1/TGFB2	11
BP	GO:0032024	positive regulation of insulin secretion	6/705	71/18862	0.049314	0.355539	0.322261	C1QTNF12/SOX4/ANO1/PDX1/GCK/GPLD1	6
BP	GO:0006641	triglyceride metabolic process	8/705	108/18862	0.049407	0.355653	0.322364	MOGAT2/THRSP/MFSD2A/SLC27A5/FABP6/LIPH/FABP4/GPLD1	8
CC	GO:0000775	chromosome, centromeric region	41/728	196/19520	1.24459e-19	5.74999e-17	5.14866e-17	BUB1/TTK/CENPO/KIF18A/ZWINT/HJURP/CENPI/HELLS/NEK2/CDCA5/TOP2A/BUB1B/CENPA/SGO1/MAD2L1/CENPH/ERCC6L/OIP5/CCNB1/SPC25/KNTC1/AURKB/CDCA8/NCAPG/PLK1/CENPL/SKA3/NCAPD2/NDC80/CENPE/CENPK/CENPM/NUF2/CDT1/DSCC1/BIRC5/SGO2/KIF2C/CENPF/SKA1/CENPW	41
CC	GO:0000779	condensed chromosome, centromeric region	31/728	117/19520	2.70392e-18	6.24606e-16	5.59285e-16	BUB1/CENPO/ZWINT/HJURP/NEK2/BUB1B/CENPA/SGO1/MAD2L1/CENPH/ERCC6L/CCNB1/SPC25/KNTC1/AURKB/NCAPG/PLK1/SKA3/NCAPD2/NDC80/CENPE/CENPK/CENPM/NUF2/CDT1/BIRC5/SGO2/KIF2C/CENPF/SKA1/CENPW	31
CC	GO:0098687	chromosomal region	52/728	345/19520	6.47922e-18	9.978e-16	8.9345e-16	BUB1/H2AX/TTK/CENPO/KIF18A/ZWINT/RAD51/HJURP/CENPI/HELLS/NEK2/CDCA5/TOP2A/BUB1B/CENPA/SGO1/MAD2L1/ORC1/PIF1/CHEK1/RECQL4/CENPH/ERCC6L/OIP5/CCNB1/SPC25/MCM2/KNTC1/AURKB/CDCA8/NCAPG/CDK1/MCM4/PLK1/CENPL/SKA3/NCAPD2/NDC80/CENPE/MCM6/CENPK/CENPM/NUF2/CDT1/DSCC1/BIRC5/SGO2/BLM/KIF2C/CENPF/SKA1/CENPW	52
CC	GO:0000776	kinetochore	32/728	137/19520	4.37639e-17	5.05473e-15	4.52611e-15	BUB1/TTK/CENPO/KIF18A/ZWINT/HJURP/CENPI/NEK2/BUB1B/CENPA/SGO1/MAD2L1/CENPH/ERCC6L/CCNB1/SPC25/KNTC1/AURKB/PLK1/SKA3/NDC80/CENPE/CENPK/CENPM/NUF2/CDT1/BIRC5/SGO2/KIF2C/CENPF/SKA1/CENPW	32
CC	GO:0000777	condensed chromosome kinetochore	28/728	106/19520	1.29359e-16	1.19528e-14	1.07027e-14	BUB1/CENPO/ZWINT/HJURP/NEK2/BUB1B/CENPA/SGO1/MAD2L1/CENPH/ERCC6L/CCNB1/SPC25/KNTC1/PLK1/SKA3/NDC80/CENPE/CENPK/CENPM/NUF2/CDT1/BIRC5/SGO2/KIF2C/CENPF/SKA1/CENPW	28
CC	GO:0000793	condensed chromosome	39/728	217/19520	2.37056e-16	1.82533e-14	1.63444e-14	BUB1/H2AX/CENPO/ZWINT/RAD51/HJURP/P3H4/NEK2/TOP2A/BUB1B/CENPA/SGO1/MAD2L1/CHEK1/CENPH/ERCC6L/CCNB1/SPC25/KNTC1/AURKB/NCAPG/PLK1/SKA3/NCAPD2/NDC80/MKI67/CENPE/CENPK/CENPM/NUF2/CDT1/BIRC5/SGO2/BLM/FANCD2/KIF2C/CENPF/SKA1/CENPW	39
CC	GO:0005819	spindle	44/728	381/19520	2.96884e-11	1.95943e-09	1.75452e-09	ASPM/TTK/KIF18A/TACC3/KIF18B/NEK2/AUNIP/BUB1B/SGO1/MAD2L1/PRC1/WDR62/KIF11/KIF23/SHCBP1/KIF4A/ECT2/PSRC1/CCNB1/MTCL1/KNTC1/TPX2/AURKB/CDC20/CDCA8/KIF14/CDK1/MISP/PLK1/PLK4/KIF20A/RACGAP1/KIF15/GPSM2/SKA3/CENPE/DLGAP5/BIRC5/CDC6/KIFC1/CKAP2L/KIF2C/CENPF/SKA1	44
CC	GO:0000778	condensed nuclear chromosome kinetochore	9/728	17/19520	2.47077e-09	1.42687e-07	1.27765e-07	BUB1/CENPO/BUB1B/CENPA/CCNB1/PLK1/NDC80/CENPK/NUF2	9
CC	GO:0000940	condensed chromosome outer kinetochore	8/728	14/19520	8.86769e-09	4.55208e-07	4.07603e-07	BUB1/BUB1B/CCNB1/PLK1/SKA3/NDC80/CENPF/SKA1	8
CC	GO:0000922	spindle pole	24/728	166/19520	1.31008e-08	6.05256e-07	5.41958e-07	ASPM/TACC3/NEK2/AUNIP/SGO1/MAD2L1/PRC1/WDR62/KIF11/PSRC1/CCNB1/MTCL1/KNTC1/TPX2/AURKB/CDC20/MISP/PLK1/PLK4/GPSM2/DLGAP5/CDC6/CKAP2L/CENPF	24
CC	GO:0005876	spindle microtubule	15/728	71/19520	4.2626e-08	1.79029e-06	1.60306e-06	KIF18A/KIF18B/PRC1/KIF11/KIF4A/PSRC1/KNTC1/AURKB/CDK1/MISP/PLK1/SKA3/CENPE/BIRC5/SKA1	15
CC	GO:0005874	microtubule	40/728	423/19520	7.34946e-08	2.82954e-06	2.53363e-06	ASPM/TUBA3C/KIF18A/NDRG1/KIF18B/NEK2/HID1/SAA1/TRIM54/PRC1/REEP2/KIF11/KIF23/KIF4A/PSRC1/GAS2L3/KNTC1/TPX2/AURKB/TTLL4/KIF14/CYP2A6/CDK1/DNM1/MISP/PLK1/KIF20A/STMN1/RACGAP1/KIF15/SKA3/TPPP2/CENPE/BIRC5/KIFC1/GTSE1/KIF3C/CRHBP/KIF2C/SKA1	40
CC	GO:0072686	mitotic spindle	22/728	157/19520	9.29972e-08	3.30498e-06	2.95934e-06	ASPM/KIF18A/TACC3/KIF18B/MAD2L1/PRC1/KIF11/KIF23/ECT2/TPX2/AURKB/CDK1/MISP/PLK1/RACGAP1/GPSM2/SKA3/CENPE/CDC6/KIFC1/CKAP2L/SKA1	22
CC	GO:0000228	nuclear chromosome	28/728	250/19520	2.29564e-07	7.57561e-06	6.78336e-06	BUB1/H2AX/WDHD1/CENPO/RAD51/P3H4/NEK2/TOP2A/BUB1B/ORC6/CENPA/ORC1/CHEK1/TONSL/CCNB1/MCM2/MCM4/PLK1/NCAPD2/GINS4/NDC80/MCM6/CENPK/NUF2/BIRC5/BLM/MCM10/GINS1	28
CC	GO:0051233	spindle midzone	10/728	36/19520	5.1607e-07	1.58949e-05	1.42327e-05	KIF18A/KIF18B/PRC1/AURKB/CDCA8/KIF14/PLK1/RACGAP1/CENPE/CDC6	10
CC	GO:0000794	condensed nuclear chromosome	15/728	88/19520	8.20843e-07	2.37018e-05	2.12231e-05	BUB1/H2AX/CENPO/RAD51/P3H4/NEK2/BUB1B/CENPA/CHEK1/CCNB1/PLK1/NDC80/CENPK/NUF2/BLM	15
CC	GO:0031261	DNA replication preinitiation complex	6/728	12/19520	2.00958e-06	5.46132e-05	4.89018e-05	MCM2/MCM4/GINS4/MCM6/CDC45/GINS1	6
CC	GO:0030496	midbody	21/728	193/19520	1.14611e-05	0.000294169	0.000263405	SLC2A1/NEK2/PRC1/KIF23/SHCBP1/KIF4A/ECT2/PSRC1/MTCL1/AURKB/CDCA8/KIF14/CDK1/PLK1/KIF20A/RACGAP1/CEP55/CENPE/BIRC5/ANLN/CENPF	21
CC	GO:0005871	kinesin complex	10/728	50/19520	1.30061e-05	0.000316253	0.000283179	KIF18A/KIF18B/KIF11/KIF23/KIF14/KIF20A/KIF15/KIFC1/KIF3C/KIF2C	10
CC	GO:0071162	CMG complex	5/728	10/19520	1.53435e-05	0.000354436	0.000317369	MCM2/MCM4/GINS4/MCM6/GINS1	5
CC	GO:0045177	apical part of cell	32/728	414/19520	8.73692e-05	0.00192212	0.00172111	DPEP1/SLC4A11/VANGL2/NAALADL1/OXTR/SLC2A1/ATP6V0D2/SAPCD2/MUC13/SLC26A9/SLC7A11/CLDN4/SLC38A1/SLC29A4/SLC52A3/MYO1A/FXYD1/HOMER1/FOLR1/ANO1/MTCL1/CEACAM6/GJB6/ABCC1/AQP10/SLC39A4/REN/SLC6A19/ITPR3/SLC22A1/STK26/SLC16A3	32
CC	GO:1990023	mitotic spindle midzone	5/728	14/19520	0.000107604	0.00225968	0.00202337	KIF18A/KIF18B/PRC1/AURKB/CENPE	5
CC	GO:0016324	apical plasma membrane	28/728	351/19520	0.000140211	0.00281642	0.00252188	DPEP1/SLC4A11/VANGL2/NAALADL1/OXTR/SLC2A1/ATP6V0D2/SAPCD2/MUC13/SLC26A9/CLDN4/SLC38A1/SLC29A4/SLC52A3/MYO1A/FXYD1/FOLR1/ANO1/MTCL1/CEACAM6/GJB6/ABCC1/AQP10/SLC39A4/SLC6A19/SLC22A1/STK26/SLC16A3	28
CC	GO:0016328	lateral plasma membrane	9/728	62/19520	0.000459008	0.0088359	0.00791184	VANGL2/CLDN4/IQGAP3/MYO1A/MTCL1/ABCC1/GPSM2/KCNB1/SLC16A3	9
CC	GO:0031225	anchored component of membrane	16/728	170/19520	0.000642394	0.0116383	0.0104211	DPEP1/EFNA3/GFRA3/LYPD1/EFNA5/ALPI/FOLR1/CEACAM6/CD24/TREH/CD177/VNN2/PRSS21/MELTF/LYPD6B/SMPDL3B	16
CC	GO:0005657	replication fork	9/728	65/19520	0.000654968	0.0116383	0.0104211	H2AX/WDHD1/XRCC2/RFC4/PIF1/TONSL/BLM/UHRF1/MCM10	9
CC	GO:0009925	basal plasma membrane	20/728	240/19520	0.000702188	0.0117076	0.0104833	SLC4A11/SLC2A1/ITGA3/SLC10A1/CLDN4/SLC1A5/SLC38A1/SLC29A4/EPPK1/SLC27A5/MYO1A/ADORA1/FOLR1/CA9/CDH17/ABCC1/SLC22A1/VSIG1/CDH16/SLC16A3	20
CC	GO:0045178	basal part of cell	21/728	258/19520	0.000709554	0.0117076	0.0104833	SLC4A11/SLC2A1/ITGA2/ITGA3/SLC10A1/CLDN4/SLC1A5/SLC38A1/SLC29A4/EPPK1/SLC27A5/MYO1A/ADORA1/FOLR1/CA9/CDH17/ABCC1/SLC22A1/VSIG1/CDH16/SLC16A3	21
CC	GO:0042555	MCM complex	4/728	12/19520	0.000747396	0.0119068	0.0106616	TONSL/MCM2/MCM4/MCM6	4
CC	GO:0005875	microtubule associated complex	15/728	161/19520	0.00103929	0.0160051	0.0143313	KIF18A/KIF18B/TRIM54/KIF11/KIF23/AURKB/CDCA8/KIF14/KIF20A/KIF15/BIRC5/KIFC1/KIF3C/ACTL8/KIF2C	15
CC	GO:0000792	heterochromatin	9/728	72/19520	0.00138419	0.0199843	0.0178943	BEND3/HELLS/CBX2/CENPA/CDKN2A/SALL4/HMGA1/EME1/UHRF1	9
CC	GO:0005881	cytoplasmic microtubule	9/728	72/19520	0.00138419	0.0199843	0.0178943	KIF18A/KIF18B/HID1/SAA1/REEP2/CYP2A6/MISP/GTSE1/KIF2C	9
CC	GO:0045171	intercellular bridge	9/728	75/19520	0.00185045	0.0259063	0.023197	GSTM1/PRC1/TRIM45/TPX2/CDCA8/OLFM4/KIF20A/CEP55/CDC6	9
CC	GO:0016323	basolateral plasma membrane	17/728	211/19520	0.00244842	0.0332698	0.0297904	SLC4A11/SLC2A1/ITGA3/SLC10A1/SLC38A1/SLC29A4/EPPK1/MYO1A/ADORA1/FOLR1/CA9/CDH17/ABCC1/SLC22A1/VSIG1/CDH16/SLC16A3	17
CC	GO:0000152	nuclear ubiquitin ligase complex	6/728	43/19520	0.00495483	0.0635984	0.0569473	BUB1B/CBX2/CDC20/UBE2C/UBE2S/BARD1	6
CC	GO:0000235	astral microtubule	3/728	10/19520	0.00509338	0.0635984	0.0569473	KIF18A/KIF18B/MISP	3
CC	GO:0005818	aster	3/728	10/19520	0.00509338	0.0635984	0.0569473	KIF18A/KIF18B/MISP	3
CC	GO:0001741	XY body	3/728	11/19520	0.00681088	0.082806	0.0741461	H2AX/MAEL/PLK4	3
CC	GO:0005680	anaphase-promoting complex	4/728	22/19520	0.00821202	0.0948489	0.0849296	BUB1B/CDC20/UBE2C/UBE2S	4
CC	GO:0005865	striated muscle thin filament	4/728	22/19520	0.00821202	0.0948489	0.0849296	TNNT1/FHOD3/TNNC1/TNNI2	4
CC	GO:0005903	brush border	9/728	101/19520	0.0131503	0.148181	0.132684	SLC7A11/CLIC1/MYO1A/VIL1/FOLR1/SOAT2/SLC6A19/ITPR3/TMPRSS15	9
CC	GO:0032154	cleavage furrow	6/728	54/19520	0.0148897	0.160252	0.143493	ECT2/PLK4/KIF20A/RACGAP1/CEP55/HTR3A	6
CC	GO:0036379	myofilament	4/728	26/19520	0.0149245	0.160252	0.143493	TNNT1/FHOD3/TNNC1/TNNI2	4
CC	GO:0005911	cell-cell junction	28/728	485/19520	0.0152621	0.160252	0.143493	S100A11/AKR1B1/VANGL2/PKP3/OXTR/SLC2A1/NDRG1/SAPCD2/CLDN4/GJB3/SV2A/IQGAP3/EPPK1/FXYD1/CDCA3/ECT2/KIRREL2/GJB6/DBN1/CNTNAP1/OBSCN/KCNJ11/PTK7/ILDR1/SH3BP1/CNKSR1/POF1B/CTNND2	28
CC	GO:1904724	tertiary granule lumen	6/728	55/19520	0.0162019	0.165234	0.147954	PRSS3/TCN1/MMP9/CXCL1/OLFM4/LYZ	6
CC	GO:0010369	chromocenter	3/728	15/19520	0.0168095	0.165234	0.147954	OIP5/AURKB/CDCA8	3
CC	GO:0031616	spindle pole centrosome	3/728	15/19520	0.0168095	0.165234	0.147954	AURKB/MISP/DLGAP5	3
CC	GO:0032153	cell division site	7/728	72/19520	0.0176509	0.16989	0.152123	ECT2/PLK4/KIF20A/RACGAP1/CEP55/ANLN/HTR3A	7
CC	GO:0031045	dense core granule	4/728	28/19520	0.01928	0.181783	0.162772	BACE2/SYT8/CHGA/CRHBP	4
CC	GO:0005902	microvillus	8/728	91/19520	0.0202696	0.187291	0.167704	DPEP1/TGFB1/AKR1B1/OXTR/MYO1A/VIL1/CA9/S100P	8
CC	GO:0000307	cyclin-dependent protein kinase holoenzyme complex	5/728	43/19520	0.0212596	0.192587	0.172446	CCNB2/CKS2/CCNB1/CDK1/CCNF	5
CC	GO:0046658	anchored component of plasma membrane	6/728	60/19520	0.0239664	0.212933	0.190664	EFNA5/FOLR1/CD24/TREH/CD177/MELTF	6
CC	GO:0030864	cortical actin cytoskeleton	7/728	78/19520	0.0262035	0.228415	0.204528	SLC2A1/MYO1A/DBN1/MISP/CIB2/GYS2/ANLN	7
CC	GO:0062023	collagen-containing extracellular matrix	24/728	423/19520	0.0280107	0.239647	0.214585	FCN3/TGFB1/FCN2/FRAS1/PKM/COL9A2/COL11A1/MATN3/ANGPTL7/CTHRC1/ENTPD2/S100A8/MMP9/COL2A1/S100A6/FBLN1/MDK/F9/TINAG/GDF15/S100A9/SERPINE2/GDF10/TGFB2	24
CC	GO:0042383	sarcolemma	10/728	134/19520	0.0285569	0.239878	0.214792	SLC2A1/CACNG4/FLNC/FXYD1/ADRA1A/OBSCN/KCNJ11/CIB2/KCNB1/POPDC3	10
CC	GO:0099061	integral component of postsynaptic density membrane	5/728	47/19520	0.030033	0.244313	0.218763	CACNG4/ADRA2C/LRFN1/SLC16A3/ADCY1	5
CC	GO:1990752	microtubule end	4/728	32/19520	0.0301426	0.244313	0.218763	ASPM/KIF18B/MISP/KIF2C	4
CC	GO:0031362	anchored component of external side of plasma membrane	3/728	19/19520	0.0320694	0.255449	0.228734	EFNA5/FOLR1/CD24	3
CC	GO:0099055	integral component of postsynaptic membrane	8/728	100/19520	0.0333133	0.26086	0.233579	CACNG4/ADORA1/ADRA2C/ADRA1A/LRFN1/HTR3A/SLC16A3/ADCY1	8
CC	GO:0097431	mitotic spindle pole	4/728	34/19520	0.0366867	0.278037	0.24896	ASPM/AURKB/PLK1/GPSM2	4
CC	GO:0043073	germ cell nucleus	3/728	20/19520	0.0367105	0.278037	0.24896	H2AX/MARCKS/TRIP13	3
CC	GO:0099146	intrinsic component of postsynaptic density membrane	5/728	50/19520	0.0379139	0.28252	0.252974	CACNG4/ADRA2C/LRFN1/SLC16A3/ADCY1	5
CC	GO:0000781	chromosome, telomeric region	11/728	161/19520	0.0390387	0.286284	0.256344	H2AX/RAD51/ORC1/PIF1/CHEK1/RECQL4/MCM2/CDK1/MCM4/MCM6/BLM	11
CC	GO:0090543	Flemming body	4/728	35/19520	0.0402414	0.290492	0.260113	KIF23/KIF14/RACGAP1/CEP55	4
CC	GO:0016327	apicolateral plasma membrane	3/728	21/19520	0.0416757	0.296218	0.26524	CLDN4/EPPK1/MTCL1	3
CC	GO:0098936	intrinsic component of postsynaptic membrane	8/728	105/19520	0.0425932	0.298153	0.266972	CACNG4/ADORA1/ADRA2C/ADRA1A/LRFN1/HTR3A/SLC16A3/ADCY1	8
CC	GO:0005581	collagen trimer	7/728	87/19520	0.0437234	0.301496	0.269966	FCN3/FCN2/GLDN/COL9A2/COL11A1/CTHRC1/COL2A1	7
CC	GO:0034451	centriolar satellite	8/728	107/19520	0.0467397	0.314424	0.281542	TACC3/NR0B1/WDR62/PLK1/CEP55/G6PD/DLGAP5/DZIP1	8
CC	GO:0045277	respiratory chain complex IV	3/728	22/19520	0.0469594	0.314424	0.281542	C15orf48/NDUFA4L2/COX7B2	3
MF	GO:0008017	microtubule binding	31/713	269/18337	6.75378e-08	5.25444e-05	4.79874e-05	KIF18A/NDRG1/KIF18B/TRIM54/PRC1/REEP2/KIF11/S100A8/KIF23/KIF4A/PSRC1/GAS2L3/MTCL1/TPX2/GJB6/KIF14/DNM1/PLK1/KIF20A/RACGAP1/KIF15/CENPE/DLGAP5/S100A9/BIRC5/KIFC1/GTSE1/KIF3C/KIF2C/CENPF/SKA1	31
MF	GO:0015631	tubulin binding	36/713	368/18337	3.85544e-07	0.000149977	0.00013697	KIF18A/NDRG1/KIF18B/TRIM54/PRC1/REEP2/KIF11/S100A8/KIF23/KIF4A/RGS2/PSRC1/GAS2L3/NDN/MTCL1/TPX2/TTLL4/GJB6/KIF14/DNM1/PLK1/KIF20A/STMN1/RACGAP1/KIF15/TPPP2/CENPE/DLGAP5/S100A9/BIRC5/KIFC1/GTSE1/KIF3C/KIF2C/CENPF/SKA1	36
MF	GO:0003777	microtubule motor activity	12/713	69/18337	1.25413e-05	0.00317731	0.00290175	KIF18A/KIF18B/KIF11/KIF23/KIF4A/KIF14/KIF20A/KIF15/CENPE/KIFC1/KIF3C/KIF2C	12
MF	GO:0003688	DNA replication origin binding	7/713	23/18337	1.85425e-05	0.00317731	0.00290175	ORC1/MCM2/MCM4/MCM6/CDC6/CDC45/MCM10	7
MF	GO:0048306	calcium-dependent protein binding	13/713	84/18337	2.04198e-05	0.00317731	0.00290175	S100A11/DMBT1/FCN2/TNNC1/SYT8/S100A2/S100A8/S100A6/S100P/S100A3/CD177/S100A1/S100A9	13
MF	GO:0003678	DNA helicase activity	12/713	74/18337	2.61404e-05	0.00338954	0.00309557	RAD51/RFC4/PIF1/RECQL4/ERCC6L/MCM2/DQX1/MCM4/MCM6/DSCC1/BLM/RAD54L	12
MF	GO:0016614	oxidoreductase activity, acting on CH-OH group of donors	16/713	130/18337	4.51954e-05	0.00458014	0.00418292	MIOX/AKR1B1/RDH16/AKR1D1/ADH1C/IMPDH1/ADH4/HSD11B1/HAO2/CYP4A22/ALDH3A1/DHDH/AKR1B15/G6PD/AKR1B10/HSD17B13	16
MF	GO:0004032	alditol:NADP+ 1-oxidoreductase activity	5/713	12/18337	5.52702e-05	0.00458014	0.00418292	AKR1B1/AKR1D1/ADH4/AKR1B15/AKR1B10	5
MF	GO:0004033	aldo-keto reductase (NADP) activity	7/713	27/18337	5.86359e-05	0.00458014	0.00418292	MIOX/AKR1B1/AKR1D1/ADH4/ALDH3A1/AKR1B15/AKR1B10	7
MF	GO:0017116	single-stranded DNA helicase activity	6/713	19/18337	5.94614e-05	0.00458014	0.00418292	RAD51/RFC4/PIF1/MCM2/MCM6/DSCC1	6
MF	GO:0016616	oxidoreductase activity, acting on the CH-OH group of donors, NAD or NADP as acceptor	15/713	120/18337	6.47578e-05	0.00458014	0.00418292	MIOX/AKR1B1/RDH16/AKR1D1/ADH1C/IMPDH1/ADH4/HSD11B1/CYP4A22/ALDH3A1/DHDH/AKR1B15/G6PD/AKR1B10/HSD17B13	15
MF	GO:0008391	arachidonic acid monooxygenase activity	6/713	20/18337	8.21621e-05	0.00521876	0.00476616	CYP2B6/CYP2A7/CYP2C8/CYP4A22/CYP2A6/CYP2A13	6
MF	GO:0008395	steroid hydroxylase activity	8/713	38/18337	8.7203e-05	0.00521876	0.00476616	CYP3A4/CYP2B6/CYP2A7/CYP2C8/CYP3A43/CYP2A6/CYP2A13/CYP8B1	8
MF	GO:0008106	alcohol dehydrogenase (NADP+) activity	6/713	21/18337	0.000111261	0.00618295	0.00564672	AKR1B1/AKR1D1/ADH4/ALDH3A1/AKR1B15/AKR1B10	6
MF	GO:0030546	signaling receptor activator activity	36/713	492/18337	0.000220874	0.011456	0.0104624	CRLF1/PROK1/IL18/TGFB1/INHA/DKK1/AREG/GNRH2/PF4V1/NMB/SPP1/EPO/NTS/C1QTNF12/CCL20/STC2/EFNA5/CCL26/FNDC5/CXCL1/LEFTY1/CHGB/CXCL5/MDK/TFF1/EREG/XCL1/LIF/WNT6/SEMA6A/GDF15/PTHLH/IL11/GUCA2A/GDF10/TGFB2	36
MF	GO:0016887	ATPase activity	35/713	478/18337	0.000265428	0.012252	0.0111894	PFN2/KIF18A/RAD51/KIF18B/SLC30A3/HELLS/XRCC2/TOP2A/RFC4/ORC1/PIF1/KIF11/MFSD2A/SLC27A5/RECQL4/MYO1A/ERCC6L/KIF23/MCM2/DQX1/ABCC1/KIF14/MCM4/KIF20A/KIF15/TOR4A/CENPE/MCM6/TRIP13/DSCC1/BLM/KIFC1/KIF3C/KIF2C/RAD54L	35
MF	GO:0008392	arachidonic acid epoxygenase activity	5/713	16/18337	0.000267717	0.012252	0.0111894	CYP2B6/CYP2A7/CYP2C8/CYP2A6/CYP2A13	5
MF	GO:0016712	oxidoreductase activity, acting on paired donors, with incorporation or reduction of molecular oxygen, reduced flavin or flavoprotein as one donor, and incorporation of one atom of oxygen	7/713	35/18337	0.000338721	0.0139496	0.0127398	CYP3A4/CYP2B6/CYP2A7/CYP2C8/CYP3A43/CYP2A6/CYP2A13	7
MF	GO:0048018	receptor ligand activity	35/713	486/18337	0.000361468	0.0139496	0.0127398	CRLF1/PROK1/IL18/TGFB1/INHA/DKK1/AREG/GNRH2/PF4V1/NMB/SPP1/EPO/NTS/C1QTNF12/CCL20/STC2/CCL26/FNDC5/CXCL1/LEFTY1/CHGB/CXCL5/MDK/TFF1/EREG/XCL1/LIF/WNT6/SEMA6A/GDF15/PTHLH/IL11/GUCA2A/GDF10/TGFB2	35
MF	GO:0008574	ATP-dependent microtubule motor activity, plus-end-directed	5/713	17/18337	0.000367184	0.0139496	0.0127398	KIF18A/KIF18B/KIF11/KIF14/CENPE	5
MF	GO:0008401	retinoic acid 4-hydroxylase activity	4/713	10/18337	0.000394569	0.0139496	0.0127398	CYP3A4/CYP26B1/CYP2C8/CYP26A1	4
MF	GO:0000217	DNA secondary structure binding	7/713	36/18337	0.000406531	0.0139496	0.0127398	NR0B1/CLSPN/XRCC2/RECQL4/NEIL3/HMGA1/BLM	7
MF	GO:0001664	G protein-coupled receptor binding	24/713	289/18337	0.000412392	0.0139496	0.0127398	PROK1/BAMBI/NPFFR2/PF4V1/SAA1/NMB/TFF2/NPW/GNAZ/REEP2/NTS/CTHRC1/CCL20/CCL26/ADORA1/HOMER1/CXCL1/ADRA2C/CXCL5/XCL1/WNT6/AVPR1A/UCHL1/HOMER3	24
MF	GO:0003774	motor activity	14/713	129/18337	0.00049861	0.0161633	0.0147615	KIF18A/KIF18B/KIF11/MYO1A/KIF23/KIF4A/MYO18B/KIF14/KIF20A/KIF15/CENPE/KIFC1/KIF3C/KIF2C	14
MF	GO:0004497	monooxygenase activity	12/713	101/18337	0.000546475	0.0170063	0.0155314	CYP3A4/CYP2B6/CYP26B1/CYP2A7/AKR1D1/CYP2C8/CYP3A43/CYP4A22/CYP26A1/CYP2A6/CYP2A13/CYP8B1	12
MF	GO:0008094	DNA-dependent ATPase activity	8/713	51/18337	0.000727695	0.0211296	0.0192971	RAD51/XRCC2/TOP2A/RFC4/ERCC6L/DSCC1/BLM/RAD54L	8
MF	GO:0005506	iron ion binding	15/713	150/18337	0.000760448	0.0211296	0.0192971	MIOX/CYP3A4/CYP2B6/CYP26B1/CYP2A7/CYP2C8/CYP3A43/BBOX1/CYP4A22/EGLN3/CYP26A1/CYP2A6/CYP2A13/CYP8B1/MELTF	15
MF	GO:0046906	tetrapyrrole binding	15/713	150/18337	0.000760448	0.0211296	0.0192971	PTGS1/CYP3A4/CYP2B6/CYP26B1/CYP2A7/CYP2C8/TCN1/STC2/CYP3A43/CYP4A22/STEAP4/CYP26A1/CYP2A6/CYP2A13/CYP8B1	15
MF	GO:0005125	cytokine activity	20/713	235/18337	0.000896088	0.0240399	0.021955	CRLF1/IL18/TGFB1/INHA/AREG/PF4V1/SPP1/EPO/CCL20/CCL26/CXCL1/LEFTY1/CXCL5/XCL1/LIF/WNT6/GDF15/IL11/GDF10/TGFB2	20
MF	GO:0008509	anion transmembrane transporter activity	32/713	459/18337	0.00109155	0.0282525	0.0258023	SLC4A11/SLC6A8/SLC2A1/SLC5A11/SLC10A1/SLC26A9/SLC7A11/CLDN4/SLC1A5/SLC1A7/SLC38A1/SLC29A4/CLIC1/SLC52A3/MFSD2A/SLC27A5/FXYD1/SLC45A4/ANO1/ANO9/CDH17/ABCC1/AQP10/SLC13A2/SLC25A47/CLIC3/SLC6A19/SLC22A1/SLC25A24/SLC16A3/SLC52A2/SLC7A10	32
MF	GO:0020037	heme binding	14/713	140/18337	0.00112574	0.0282525	0.0258023	PTGS1/CYP3A4/CYP2B6/CYP26B1/CYP2A7/CYP2C8/STC2/CYP3A43/CYP4A22/STEAP4/CYP26A1/CYP2A6/CYP2A13/CYP8B1	14
MF	GO:0036041	long-chain fatty acid binding	4/713	13/18337	0.00122362	0.0297492	0.0271692	S100A8/PRR7/FABP4/S100A9	4
MF	GO:0043027	cysteine-type endopeptidase inhibitor activity involved in apoptotic process	5/713	22/18337	0.00132976	0.03135	0.0286311	DPEP1/VIL1/MT3/BIRC5/BIRC7	5
MF	GO:0016705	oxidoreductase activity, acting on paired donors, with incorporation or reduction of molecular oxygen	15/713	160/18337	0.00146938	0.0336228	0.0307068	PTGS1/CYP3A4/CYP2B6/CYP26B1/CYP2A7/AKR1D1/CYP2C8/CYP3A43/BBOX1/CYP4A22/EGLN3/CYP26A1/CYP2A6/CYP2A13/CYP8B1	15
MF	GO:0008514	organic anion transmembrane transporter activity	16/713	177/18337	0.00152188	0.0338293	0.0308954	SLC4A11/SLC6A8/SLC2A1/SLC26A9/SLC7A11/SLC1A5/SLC1A7/SLC38A1/SLC52A3/MFSD2A/ABCC1/SLC13A2/SLC25A24/SLC16A3/SLC52A2/SLC7A10	16
MF	GO:0008083	growth factor activity	15/713	162/18337	0.0016631	0.0359414	0.0328243	PROK1/TGFB1/INHA/DKK1/AREG/CXCL1/LEFTY1/MDK/TFF1/EREG/LIF/GDF15/IL11/GDF10/TGFB2	15
MF	GO:0016805	dipeptidase activity	4/713	15/18337	0.00219545	0.0461638	0.0421602	DPEP1/FOLH1B/CNDP1/SCRN1	4
MF	GO:0070330	aromatase activity	5/713	25/18337	0.00243625	0.049879	0.0455532	CYP3A4/CYP2A7/CYP2C8/CYP3A43/CYP2A13	5
MF	GO:0005342	organic acid transmembrane transporter activity	14/713	158/18337	0.00350321	0.0682798	0.0623581	SLC10A1/SLC26A9/SLC7A11/SLC1A5/SLC1A7/SLC38A1/SLC29A4/MFSD2A/SLC27A5/ABCC1/SLC13A2/SLC6A19/SLC16A3/SLC7A10	14
MF	GO:0005324	long-chain fatty acid transporter activity	4/713	17/18337	0.00359829	0.0682798	0.0623581	SLC2A1/MFSD2A/SLC27A5/FABP4	4
MF	GO:0043138	3'-5' DNA helicase activity	4/713	17/18337	0.00359829	0.0682798	0.0623581	RECQL4/MCM2/MCM6/BLM	4
MF	GO:0015293	symporter activity	13/713	143/18337	0.00386476	0.0715901	0.0653813	SLC4A11/SLC6A8/SLC5A11/SLC10A1/SLC1A5/SLC1A7/SLC38A1/MFSD2A/SLC45A4/SLC13A2/SLC6A19/SLC22A1/SLC16A3	13
MF	GO:0045236	CXCR chemokine receptor binding	4/713	18/18337	0.00448574	0.0811605	0.0741217	PF4V1/TFF2/CXCL1/CXCL5	4
MF	GO:0005536	glucose binding	3/713	10/18337	0.00572322	0.101197	0.0924204	HK2/G6PD/GCK	3
MF	GO:0033293	monocarboxylic acid binding	8/713	71/18337	0.00616997	0.105006	0.0958992	CYP26B1/S100A8/PRR7/PLA2G1B/CYP26A1/FABP4/S100A9/AFP	8
MF	GO:0140097	catalytic activity, acting on DNA	16/713	204/18337	0.00620858	0.105006	0.0958992	RAD51/TOP2A/RFC4/PIF1/RECQL4/ERCC6L/DNASE1L3/NEIL3/MCM2/EXO1/DQX1/MCM4/MCM6/DSCC1/BLM/RAD54L	16
MF	GO:0070182	DNA polymerase binding	4/713	20/18337	0.00667807	0.110543	0.100956	RAD51/FANCI/CDT1/FANCD2	4
MF	GO:0030291	protein serine/threonine kinase inhibitor activity	5/713	32/18337	0.00738267	0.117664	0.10746	PKIB/SFN/CDKN1C/CIT/CDKN2A	5
MF	GO:0019887	protein kinase regulator activity	15/713	190/18337	0.00745772	0.117664	0.10746	PKIB/SFN/CCNB2/CDKN1C/CKS2/CIT/EPO/CDKN2A/EFNA5/CCNB1/TPX2/MT3/TESC/CD24/CCNF	15
MF	GO:0008532	N-acetyllactosaminide beta-1,3-N-acetylglucosaminyltransferase activity	3/713	11/18337	0.00764405	0.117664	0.10746	B3GNT7/B3GALNT1/B3GNT3	3
MF	GO:0015245	fatty acid transmembrane transporter activity	4/713	21/18337	0.00799969	0.117664	0.10746	SLC7A11/SLC1A7/MFSD2A/SLC27A5	4
MF	GO:0019200	carbohydrate kinase activity	4/713	21/18337	0.00799969	0.117664	0.10746	PFKFB4/PFKP/HK2/GCK	4
MF	GO:0005179	hormone activity	11/713	122/18337	0.00801568	0.117664	0.10746	INHA/GNRH2/NMB/EPO/NTS/C1QTNF12/STC2/FNDC5/CHGB/PTHLH/GUCA2A	11
MF	GO:0004386	helicase activity	13/713	157/18337	0.00838937	0.118671	0.108379	RAD51/HELLS/RFC4/PIF1/RECQL4/ERCC6L/MCM2/DQX1/MCM4/MCM6/DSCC1/BLM/RAD54L	13
MF	GO:0046943	carboxylic acid transmembrane transporter activity	13/713	157/18337	0.00838937	0.118671	0.108379	SLC10A1/SLC26A9/SLC7A11/SLC1A5/SLC1A7/SLC38A1/MFSD2A/SLC27A5/ABCC1/SLC13A2/SLC6A19/SLC16A3/SLC7A10	13
MF	GO:0005126	cytokine receptor binding	19/713	270/18337	0.00950477	0.12838	0.117246	CRLF1/IL18/TGFB1/BAMBI/PF4V1/EPO/TFF2/CCL20/EFNA5/CCL26/CXCL1/LEFTY1/CXCL5/XCL1/LIF/SOCS2/RHEX/IL11/TGFB2	19
MF	GO:0015175	neutral amino acid transmembrane transporter activity	5/713	34/18337	0.00957249	0.12838	0.117246	SLC7A11/SLC1A5/SLC38A1/SLC6A19/SLC7A10	5
MF	GO:0016229	steroid dehydrogenase activity	5/713	34/18337	0.00957249	0.12838	0.117246	RDH16/AKR1D1/HSD11B1/AKR1B15/HSD17B13	5
MF	GO:0035325	Toll-like receptor binding	3/713	12/18337	0.00990078	0.12838	0.117246	S100A8/LY96/S100A9	3
MF	GO:0052650	NADP-retinol dehydrogenase activity	3/713	12/18337	0.00990078	0.12838	0.117246	AKR1B1/AKR1B15/AKR1B10	3
MF	GO:0016709	oxidoreductase activity, acting on paired donors, with incorporation or reduction of molecular oxygen, NAD(P)H as one donor, and incorporation of one atom of oxygen	6/713	48/18337	0.0103467	0.131963	0.120518	CYP3A4/CYP2B6/CYP26B1/AKR1D1/CYP4A22/CYP26A1	6
MF	GO:1990939	ATP-dependent microtubule motor activity	5/713	35/18337	0.0108189	0.13576	0.123986	KIF18A/KIF18B/KIF11/KIF14/CENPE	5
MF	GO:0008009	chemokine activity	6/713	49/18337	0.0114132	0.140944	0.128721	PF4V1/CCL20/CCL26/CXCL1/CXCL5/XCL1	6
MF	GO:0019207	kinase regulator activity	16/713	220/18337	0.0123397	0.145788	0.133145	PKIB/SFN/CCNB2/CDKN1C/CKS2/CIT/EPO/CDKN2A/EFNA5/CCNB1/TPX2/MT3/TESC/CD24/SOCS2/CCNF	16
MF	GO:0097617	annealing activity	3/713	13/18337	0.0125039	0.145788	0.133145	RECQL4/BLM/RAD54L	3
MF	GO:0016538	cyclin-dependent protein serine/threonine kinase regulator activity	6/713	50/18337	0.012555	0.145788	0.133145	CCNB2/CDKN1C/CKS2/CDKN2A/CCNB1/CCNF	6
MF	GO:0017046	peptide hormone binding	6/713	50/18337	0.012555	0.145788	0.133145	OXTR/VIPR1/GCGR/GUCY2C/AVPR1A/CRHBP	6
MF	GO:0005160	transforming growth factor beta receptor binding	4/713	24/18337	0.0129555	0.148226	0.135371	TGFB1/BAMBI/LEFTY1/TGFB2	4
MF	GO:0005504	fatty acid binding	5/713	37/18337	0.0136347	0.153736	0.140403	S100A8/PRR7/FABP4/S100A9/AFP	5
MF	GO:0022853	active ion transmembrane transporter activity	15/713	206/18337	0.0149345	0.165987	0.151591	SLC4A11/SLC6A8/SLC5A11/SLC30A3/SLC10A1/SLC26A9/SLC7A11/SLC38A1/SLC29A4/MFSD2A/SLC45A4/CDH17/ABCC1/SLC13A2/SLC22A1	15
MF	GO:0044548	S100 protein binding	3/713	14/18337	0.0154612	0.16942	0.154726	S100A11/S100A6/S100A1	3
MF	GO:0042379	chemokine receptor binding	7/713	69/18337	0.0174784	0.188864	0.172484	PF4V1/TFF2/CCL20/CCL26/CXCL1/CXCL5/XCL1	7
MF	GO:0043028	cysteine-type endopeptidase regulator activity involved in apoptotic process	5/713	40/18337	0.0187206	0.199515	0.182212	DPEP1/VIL1/MT3/BIRC5/BIRC7	5
MF	GO:0004869	cysteine-type endopeptidase inhibitor activity	6/713	56/18337	0.0211237	0.222084	0.202823	DPEP1/VIL1/MT3/BIRC5/PTTG1/BIRC7	6
MF	GO:0015370	solute:sodium symporter activity	7/713	72/18337	0.0216213	0.224285	0.204834	SLC6A8/SLC5A11/SLC10A1/SLC38A1/MFSD2A/SLC13A2/SLC22A1	7
MF	GO:0015172	acidic amino acid transmembrane transporter activity	3/713	16/18337	0.022456	0.226893	0.207215	SLC7A11/SLC1A5/SLC1A7	3
MF	GO:0035173	histone kinase activity	3/713	16/18337	0.022456	0.226893	0.207215	CHEK1/AURKB/CDK1	3
MF	GO:0004866	endopeptidase inhibitor activity	13/713	180/18337	0.0238088	0.236142	0.215662	DPEP1/SPINK1/SERPINI1/SPINK4/PI3/VIL1/MT3/RENBP/OPRPN/SERPINE2/BIRC5/PTTG1/BIRC7	13
MF	GO:0005319	lipid transporter activity	12/713	162/18337	0.0245445	0.236142	0.215662	SLC2A1/SLC10A1/SLC7A11/SLC1A5/SLC1A7/MFSD2A/SLC27A5/ANO9/ABCC1/FABP4/OSBP2/CFHR4	12
MF	GO:0005254	chloride channel activity	7/713	74/18337	0.024734	0.236142	0.215662	SLC26A9/CLDN4/CLIC1/FXYD1/ANO1/ANO9/CLIC3	7
MF	GO:0090482	vitamin transmembrane transporter activity	4/713	29/18337	0.0248677	0.236142	0.215662	SLC2A1/SLC52A3/ABCC1/SLC52A2	4
MF	GO:0015291	secondary active transmembrane transporter activity	16/713	239/18337	0.024889	0.236142	0.215662	SLC4A11/SLC6A8/SLC5A11/SLC10A1/SLC26A9/SLC7A11/SLC1A5/SLC1A7/SLC38A1/MFSD2A/SLC45A4/CDH17/SLC13A2/SLC6A19/SLC22A1/SLC16A3	16
MF	GO:0019842	vitamin binding	11/713	145/18337	0.0261947	0.245535	0.224241	TKT/ETNPPL/SEC14L2/TKTL1/TCN1/RBP2/ADH4/FOLR1/EGLN3/TAT/SDS	11
MF	GO:0022804	active transmembrane transporter activity	19/713	301/18337	0.0266447	0.246781	0.225378	SLC4A11/SLC6A8/SLC5A11/SLC30A3/SLC10A1/SLC26A9/SLC7A11/SLC1A5/SLC1A7/SLC38A1/SLC29A4/MFSD2A/SLC45A4/CDH17/ABCC1/SLC13A2/SLC6A19/SLC22A1/SLC16A3	19
MF	GO:0042910	xenobiotic transmembrane transporter activity	4/713	30/18337	0.0278368	0.254574	0.232496	SLC2A1/SLC29A4/ABCC1/SLC22A1	4
MF	GO:0001618	virus receptor activity	7/713	76/18337	0.0281406	0.254574	0.232496	ITGA2/SLC10A1/SLC1A5/CDK1/TYRO3/HAVCR1/SLC52A2	7
MF	GO:0140272	exogenous protein binding	7/713	77/18337	0.0299575	0.267896	0.244662	ITGA2/SLC10A1/SLC1A5/CDK1/TYRO3/HAVCR1/SLC52A2	7
MF	GO:0030414	peptidase inhibitor activity	13/713	187/18337	0.0312065	0.275894	0.251967	DPEP1/SPINK1/SERPINI1/SPINK4/PI3/VIL1/MT3/RENBP/OPRPN/SERPINE2/BIRC5/PTTG1/BIRC7	13
MF	GO:0003697	single-stranded DNA binding	9/713	116/18337	0.0370522	0.323506	0.295449	RAD51/HROB/NEIL3/MCM2/MCM4/MCM6/CDC45/BLM/MCM10	9
MF	GO:0061135	endopeptidase regulator activity	13/713	192/18337	0.0374235	0.323506	0.295449	DPEP1/SPINK1/SERPINI1/SPINK4/PI3/VIL1/MT3/RENBP/OPRPN/SERPINE2/BIRC5/PTTG1/BIRC7	13
MF	GO:0015294	solute:cation symporter activity	8/713	99/18337	0.0389622	0.333105	0.304216	SLC6A8/SLC5A11/SLC10A1/SLC38A1/MFSD2A/SLC45A4/SLC13A2/SLC22A1	8
MF	GO:0004745	retinol dehydrogenase activity	3/713	20/18337	0.0407741	0.338568	0.309205	RDH16/ADH1C/ADH4	3
MF	GO:0030506	ankyrin binding	3/713	20/18337	0.0407741	0.338568	0.309205	FLNC/OBSCN/KCNJ11	3
MF	GO:1901618	organic hydroxy compound transmembrane transporter activity	5/713	49/18337	0.0409067	0.338568	0.309205	SLC5A11/SLC10A1/AQP10/SLC22A1/SLC16A3	5
MF	GO:0015108	chloride transmembrane transporter activity	8/713	101/18337	0.043051	0.352565	0.321988	SLC26A9/CLDN4/CLIC1/FXYD1/ANO1/ANO9/CLIC3/SLC22A1	8
MF	GO:0030295	protein kinase activator activity	7/713	84/18337	0.0449013	0.35972	0.328522	CKS2/EPO/EFNA5/CCNB1/TPX2/MT3/CD24	7
MF	GO:0042562	hormone binding	7/713	84/18337	0.0449013	0.35972	0.328522	OXTR/PKM/VIPR1/GCGR/GUCY2C/AVPR1A/CRHBP	7
MF	GO:0048029	monosaccharide binding	6/713	67/18337	0.0456086	0.35972	0.328522	EGLN3/PFKP/CD207/HK2/G6PD/GCK	6
MF	GO:0008483	transaminase activity	3/713	21/18337	0.0462365	0.35972	0.328522	ETNPPL/BCAT1/TAT	3
MF	GO:0072349	modified amino acid transmembrane transporter activity	3/713	21/18337	0.0462365	0.35972	0.328522	SLC6A8/SLC7A11/ABCC1	3
MF	GO:0004857	enzyme inhibitor activity	22/713	385/18337	0.046912	0.361362	0.330022	PKIB/DPEP1/SPINK1/SFN/SERPINI1/PPP1R14D/CDKN1C/CIT/SPINK4/PI3/PIF1/CDKN2A/VIL1/MT3/TESC/ELFN1/RENBP/OPRPN/SERPINE2/BIRC5/PTTG1/BIRC7	22
MF	GO:0005253	anion channel activity	7/713	86/18337	0.0499141	0.370457	0.338329	SLC26A9/CLDN4/CLIC1/FXYD1/ANO1/ANO9/CLIC3	7
MF	GO:0016620	oxidoreductase activity, acting on the aldehyde or oxo group of donors, NAD or NADP as acceptor	4/713	36/18337	0.0499355	0.370457	0.338329	AKR1B1/ADH4/ALDH3A1/AKR1B10	4
